# Supplementary material for: Genomic comparison of diverse Salmonella serovars isolated from swine
Source: PLoS One. 2019 Nov 1;14(11):e0224518. doi: 10.1371/journal.pone.0224518 (PMC6824618; doi:10.1371/journal.pone.0224518)
Supplement: S1 Table — (XLSX) [file pone.0224518.s001.xlsx]

## Sheet: Agona
Virulence_ Gene	% Similarity	Reference Length	Matched Query Length
VFG000454(gb|NP_462539)_(lpfC)_long_polar_fimbrial_usher_protein_LpfC_[Lpf_(VF0105)]_[Salmonella_enterica_subsp._enterica_serovar_Typhimurium_str._LT2]	98.54	2529	2529
VFG000455(gb|NP_462540)_(lpfB)_long_polar_fimbrial_chaperone_protein_LpfB_[Lpf_(VF0105)]_[Salmonella_enterica_subsp._enterica_serovar_Typhimurium_str._LT2]	98.86	699	699
VFG000452(gb|NP_462537)_(lpfE)_long_polar_fimbrial_minor_subunit_LpfE	99.43	528	528
VFG000456(gb|NP_462541)_(lpfA)_long_polar_fimbria_protein_LpfA_[Lpf_(VF0105)]_[Salmonella_enterica_subsp._enterica_serovar_Typhimurium_str._LT2]	96.65	537	537
VFG000453(gb|NP_462538)_(lpfD)_long_polar_fimbrial_protein_LpfD_[Lpf_(VF0105)]_[Salmonella_enterica_subsp._enterica_serovar_Typhimurium_str._LT2]	99.09	1080	438
VFG002304(gb|NP_462656)_(misL)_putative_autotransporter_[MisL_(VF0397)]_[Salmonella_enterica_subsp._enterica_serovar_Typhimurium_str._LT2]	98.47	2868	2869
VFG000574(gb|NP_462662)_(mgtB)_Mg2+_transport_protein_[MgtBC_(VF0106)]_[Salmonella_enterica_subsp._enterica_serovar_Typhimurium_str._LT2]	98.94	2727	2727
VFG000575(gb|NP_462663)_(mgtC)_Mg2+_transport_protein_[MgtBC_(VF0106)]_[Salmonella_enterica_subsp._enterica_serovar_Typhimurium_str._LT2]	98.42	696	696
VFG004016(gb|NP_463026)_(sseK1)_type_III_secretion_system_effector_SseK1_[SPI-2_encoded_T3SS_(SS021)]_[Salmonella_enterica_subsp._enterica_serovar_Typhimurium_str._LT2]	99.01	1011	1011
VFG004155(gb|NP_459028)_(bcfC)_fimbrial_usher_[bovine_colonization_factor_(Bcf)_(AI058)]_[Salmonella_enterica_subsp._enterica_serovar_Typhimurium_str._LT2]	99.28	2622	2622
VFG004160(gb|NP_459029)_(bcfD)_fimbrial_adhesin_protein_[bovine_colonization_factor_(Bcf)_(AI058)]_[Salmonella_enterica_subsp._enterica_serovar_Typhimurium_str._LT2]	98.51	1008	1008
VFG004175(gb|NP_459032)_(bcfG)_fimbrial_chaparone_[bovine_colonization_factor_(Bcf)_(AI058)]_[Salmonella_enterica_subsp._enterica_serovar_Typhimurium_str._LT2]	98.77	732	732
VFG004150(gb|NP_459027)_(bcfB)_fimbrial_chaparone_[bovine_colonization_factor_(Bcf)_(AI058)]_[Salmonella_enterica_subsp._enterica_serovar_Typhimurium_str._LT2]	99.85	687	687
VFG004145(gb|NP_459026)_(bcfA)_fimbrial_subunit_[bovine_colonization_factor_(Bcf)_(AI058)]_[Salmonella_enterica_subsp._enterica_serovar_Typhimurium_str._LT2]	99.45	543	543
VFG004165(gb|NP_459030)_(bcfE)_fimbrial_subunit_[bovine_colonization_factor_(Bcf)_(AI058)]_[Salmonella_enterica_subsp._enterica_serovar_Typhimurium_str._LT2]	98.9	546	546
VFG004170(gb|NP_459031)_(bcfF)_fimbrial_subunit_[bovine_colonization_factor_(Bcf)_(AI058)]_[Salmonella_enterica_subsp._enterica_serovar_Typhimurium_str._LT2]	98.27	519	519
VFG013412(gb|NP_439302)_(lpxC)_UDP-3-O-(R-3-hydroxymyristoyl)-N-acetylglucosamine_deacetylase_[LOS_(CVF494)]_[Haemophilus_influenzae_Rd_KW20]	72.4	918	721
VFG000446(gb|NP_459541)_(fimD)_usher_protein_FimD_[Type_1_fimbriae_(VF0102)]_[Salmonella_enterica_subsp._enterica_serovar_Typhimurium_str._LT2]	98.58	2613	2613
VFG049144(gb|YP_002918165.1)_(acrB)_acriflavine_resistance_protein_B_[AcrAB_(VF0568)]_[Klebsiella_pneumoniae_subsp._pneumoniae_NTUH-K2044]	83.86	3147	3141
VFG000447(gb|NP_459542)_(fimH)_type_I_fimbriae_minor_fimbrial_subunit_FimH	98.12	1008	1008
VFG000445(gb|NP_459540)_(fimC)_chaperone_protein_FimC_[Type_1_fimbriae_(VF0102)]_[Salmonella_enterica_subsp._enterica_serovar_Typhimurium_str._LT2]	98.7	693	693
VFG000444(gb|NP_459539)_(fimI)_fimbrial_protein_internal_segment_[Type_1_fimbriae_(VF0102)]_[Salmonella_enterica_subsp._enterica_serovar_Typhimurium_str._LT2]	99.25	534	534
VFG000448(gb|NP_459543)_(fimF)_type_I_fimbriae_adaptor_protein_FimF_[Type_1_fimbriae_(VF0102)]_[Salmonella_enterica_subsp._enterica_serovar_Typhimurium_str._LT2]	98.84	519	519
VFG049133(gb|YP_002918166.1)_(acrA)_acriflavine_resistance_protein_A_[AcrAB_(VF0568)]_[Klebsiella_pneumoniae_subsp._pneumoniae_NTUH-K2044]	78.22	1194	1166
VFG000930(gb|NP_752604)_(entF)_enterobactin_synthase_multienzyme_complex_component	74.79	3882	3876
VFG048518(gb|YP_002918367.1)_(fepA)_outer_membrane_receptor_FepA_[Ent_(VF0562)]_[Klebsiella_pneumoniae_subsp._pneumoniae_NTUH-K2044]	79.88	2229	2157
VFG000923(gb|NP_752600)_(fepA)_ferrienterobactin_outer_membrane_transporter_[Enterobactin_(VF0228)]_[Escherichia_coli_CFT073]	78.94	2241	2289
VFG000932(gb|NP_752612)_(entE)_2	79.96	1611	1597
VFG048429(gb|YP_002918378.1)_(entE)_enterobactin_synthase_subunit_E_[Ent_(VF0562)]_[Klebsiella_pneumoniae_subsp._pneumoniae_NTUH-K2044]	76.92	1608	1586
VFG048459(gb|YP_002918375.1)_(ybdA)_enterobactin_exporter_EntS_[Ent_(VF0562)]_[Klebsiella_pneumoniae_subsp._pneumoniae_NTUH-K2044]	77.63	1242	1225
VFG000928(gb|NP_752607)_(fepG)_iron-enterobactin_ABC_transporter_permease_[Enterobactin_(VF0228)]_[Escherichia_coli_CFT073]	81.46	993	879
VFG048478(gb|YP_002918372.1)_(fepG)_iron-enterobactin_transporter_permease_[Ent_(VF0562)]_[Klebsiella_pneumoniae_subsp._pneumoniae_NTUH-K2044]	81.14	993	875
VFG048419(gb|YP_002918379.1)_(entB)_2	80.52	852	842												636
VFG044159(gb|NP_752602)_(fes)_enterobactin/ferric_enterobactin_esterase_[enterobactin_(IA019)]_[Escherichia_coli_CFT073]	73.87	1203	1152
VFG000469(gb|NP_459778)_(slrP)_type_III_secretion_system_effector_SlrP	97.04	2298	2298
VFG000465(gb|NP_460064)_(sopB/sigD)_type_III_secretion_system_effector_SopB	97.81	1686	1686
VFG000589(gb|NP_460061)_(pipB)_type_III_secretion_system_effector_PipB_[SPI-2_encoded_T3SS_(SS021)]_[Salmonella_enterica_subsp._enterica_serovar_Typhimurium_str._LT2]	98.63	876	876
VFG042068(gb|NP_459947)_(sopD2)_type_III_secretion_system_effector_SopD2_[SPI-2_encoded_T3SS_(SS021)]_[Salmonella_enterica_subsp._enterica_serovar_Typhimurium_str._LT2]	92.92	960	960
VFG001443(gb|AAF37887)_(ompA)_outer_membrane_protein_A_[OmpA_(VF0236)]_[Escherichia_coli_O18:K1:H7_str._RS218]	89.05	1041	1059
VFG038369(gb|YP_856360)_(hcp)_hemolysin_co-regulated_protein_[T6SS_(SS194)]_[Aeromonas_hydrophila_subsp._hydrophila_ATCC_7966]	77.55	519	490
VFG000468(gb|NP_461184)_(sspH2)_type_III_secretion_system_effector_SspH2	85.59	2367	1658
VFG042216(gb|AAD40326)_(sspH1)_type_III_secretion_system_effector_SspH1	83.53	2103	1421
VFG000467(gb|NP_460811)_(sopE2)_type_III_secretion_system_effector_SopE2	97.1	723	723
VFG003971(gb|NP_460026)_(sseI/srfH)_type_III_secretion_system_effector_SseI/SrfH	84.81	969	428
VFG043213(gb|YP_001006782)_(motA)_flagellar_motor_protein_MotA_[peritrichous_flagella_(AI145)]_[Yersinia_enterocolitica_subsp._enterocolitica_8081]	74.65	888	785
VFG043206(gb|YP_001006774)_(cheY)_chemotaxis_regulatory_protein_CheY_[peritrichous_flagella_(AI145)]_[Yersinia_enterocolitica_subsp._enterocolitica_8081]	78.21	390	390
VFG043211(gb|YP_001006780)_(cheA)_chemotaxis_protein_CheA_[peritrichous_flagella_(AI145)]_[Yersinia_enterocolitica_subsp._enterocolitica_8081]	77.03	2055	370
VFG042066(gb|NP_460656)_(steC)_type_III_secretion_system_effector_SteC_[SPI-2_encoded_T3SS_(SS021)]_[Salmonella_enterica_subsp._enterica_serovar_Typhimurium_str._LT2]	96.14	1374	1374
VFG000471(gb|NP_460590)_(sseJ)_type_III_secretion_system_effector_SseJ	96.66	1227	1227
VFG003988(gb|NP_460561)_(sifB)_type_III_secretion_system_effector_SifB_[SPI-2_encoded_T3SS_(SS021)]_[Salmonella_enterica_subsp._enterica_serovar_Typhimurium_str._LT2]	96.32	951	951
VFG042067(gb|NP_460542)_(steA)_type_III_secretion_system_effector_SteA_[SPI-1_encoded_T3SS_(SS010)]_[Salmonella_enterica_subsp._enterica_serovar_Typhimurium_str._LT2]	94.47	633	633
VFG042214(gb|AAL20547)_(steB)_type_III_secretion_system_effector_SteB_[SPI-1_encoded_T3SS_(SS010)]_[Salmonella_enterica_subsp._enterica_serovar_Typhimurium_str._LT2]	98.76	402	402
VFG000514(gb|NP_460379)_(ssaV)_type_III_secretion_system_major_export_apparatus_protein_ssaV_[TTSS(SPI-2_encode)_(VF0321)]_[Salmonella_enterica_subsp._enterica_serovar_Typhimurium_str._LT2]	98.73	2046	2046
VFG000495(gb|NP_460359)_(ssaC)_type_III_secretion_system_secretin_SsaC_[TTSS(SPI-2_encode)_(VF0321)]_[Salmonella_enterica_subsp._enterica_serovar_Typhimurium_str._LT2]	98.73	1494	1494
VFG000501(gb|NP_460365)_(sseC)_type_III_secretion_system_hydrophilic_translocator	96.15	1455	1455
VFG000515(gb|NP_460380)_(ssaN)_type_III_secretion_system_ATPase_SsaN_[TTSS(SPI-2_encode)_(VF0321)]_[Salmonella_enterica_subsp._enterica_serovar_Typhimurium_str._LT2]	98.77	1302	1302
VFG000496(gb|NP_460360)_(ssaD)_type_III_secretion_system_outer_MS_ring_protein_SsaD_[TTSS(SPI-2_encode)_(VF0321)]_[Salmonella_enterica_subsp._enterica_serovar_Typhimurium_str._LT2]	98.43	1212	1212
VFG000522(gb|NP_460387)_(ssaU)_type_III_secretion_system_export_apparatus_switch_protein_SsaU_[TTSS(SPI-2_encode)_(VF0321)]_[Salmonella_enterica_subsp._enterica_serovar_Typhimurium_str._LT2]	99.15	1059	1059
VFG000512(gb|NP_460377)_(ssaL)_type_III_secretion_system_gatekeeper_SsaL_[TTSS(SPI-2_encode)_(VF0321)]_[Salmonella_enterica_subsp._enterica_serovar_Typhimurium_str._LT2]	98.72	1017	1017
VFG000518(gb|NP_460383)_(ssaQ)_type_III_secretion_system_C_ring_protein_SsaQ_[TTSS(SPI-2_encode)_(VF0321)]_[Salmonella_enterica_subsp._enterica_serovar_Typhimurium_str._LT2]	98.45	969	969
VFG000521(gb|NP_460386)_(ssaT)_type_III_secretion_system_minor_export_apparatus_protein_SsaT_[TTSS(SPI-2_encode)_(VF0321)]_[Salmonella_enterica_subsp._enterica_serovar_Typhimurium_str._LT2]	98.46	780	780
VFG000505(gb|NP_460369)_(sseF)_type_III_secretion_system_effector_SseF_[TTSS(SPI-2_encode)_(VF0321)]_[Salmonella_enterica_subsp._enterica_serovar_Typhimurium_str._LT2]	97.96	783	783
VFG000510(gb|NP_460374)_(ssaJ)_type_III_secretion_system_inner_MS_ring_protein_SsaJ_[TTSS(SPI-2_encode)_(VF0321)]_[Salmonella_enterica_subsp._enterica_serovar_Typhimurium_str._LT2]	98.67	750	750
VFG000511(gb|NP_460376)_(ssaK)_type_III_secretion_system_stator_SsaK_[TTSS(SPI-2_encode)_(VF0321)]_[Salmonella_enterica_subsp._enterica_serovar_Typhimurium_str._LT2]	99.11	675	675
VFG000506(gb|NP_460370)_(sseG)_type_III_secretion_system_effector_SseG_[TTSS(SPI-2_encode)_(VF0321)]_[Salmonella_enterica_subsp._enterica_serovar_Typhimurium_str._LT2]	97.83	690	690
VFG000519(gb|NP_460384)_(ssaR)_type_III_secretion_system_minor_export_apparatus_protein_SsaR_[TTSS(SPI-2_encode)_(VF0321)]_[Salmonella_enterica_subsp._enterica_serovar_Typhimurium_str._LT2]	99.69	648	648
VFG000499(gb|NP_460363)_(sseB)_type_III_secretion_system_effector_SseB_[TTSS(SPI-2_encode)_(VF0321)]_[Salmonella_enterica_subsp._enterica_serovar_Typhimurium_str._LT2]	96.45	591	591
VFG000502(gb|NP_460366)_(sseD)_type_III_secretion_system_hydrophilic_translocator	96.26	588	588
VFG000500(gb|NP_460364)_(sscA)_chaperone_for_sseC_[SPI-2_encoded_T3SS_(SS021)]_[Salmonella_enterica_subsp._enterica_serovar_Typhimurium_str._LT2]	97.89	474	474
VFG000504(gb|NP_460368)_(sscB)_chaperone_for_sseF_[SPI-2_encoded_T3SS_(SS021)]_[Salmonella_enterica_subsp._enterica_serovar_Typhimurium_str._LT2]	99.54	435	435
VFG000503(gb|NP_460367)_(sseE)_type_III_secretion_system_effector_SseE_[TTSS(SPI-2_encode)_(VF0321)]_[Salmonella_enterica_subsp._enterica_serovar_Typhimurium_str._LT2]	99.28	417	417
VFG000494(gb|NP_460358)_(spiC/ssaB)_type_III_secretion_system_protein_SsaB_[TTSS(SPI-2_encode)_(VF0321)]_[Salmonella_enterica_subsp._enterica_serovar_Typhimurium_str._LT2]	99.5	402	402
VFG000516(gb|NP_460381)_(ssaO)_type_III_secretion_system_stalk_protein_SsaO_[TTSS(SPI-2_encode)_(VF0321)]_[Salmonella_enterica_subsp._enterica_serovar_Typhimurium_str._LT2]	99.47	378	378
VFG000517(gb|NP_460382)_(ssaP)_type_III_secretion_system_needle_length_regulator_SsaP_[TTSS(SPI-2_encode)_(VF0321)]_[Salmonella_enterica_subsp._enterica_serovar_Typhimurium_str._LT2]	98.67	375	375
VFG000513(gb|NP_460378)_(ssaM)_type_III_secretion_system_protein_SsaM_[TTSS(SPI-2_encode)_(VF0321)]_[Salmonella_enterica_subsp._enterica_serovar_Typhimurium_str._LT2]	97.83	369	369
VFG000498(gb|NP_460362)_(sseA)_chaperone_for_sseB_and_sseD_[TTSS(SPI-2_encode)_(VF0321)]_[Salmonella_enterica_subsp._enterica_serovar_Typhimurium_str._LT2]	99.39	327	327
VFG000520(gb|NP_460385)_(ssaS)_type_III_secretion_system_minor_export_apparatus_protein_SsaS_[TTSS(SPI-2_encode)_(VF0321)]_[Salmonella_enterica_subsp._enterica_serovar_Typhimurium_str._LT2]	99.63	267	267
VFG000509(gb|NP_460373)_(ssaI)_type_III_secretion_system_inner_rod_protein_SsaI_[TTSS(SPI-2_encode)_(VF0321)]_[Salmonella_enterica_subsp._enterica_serovar_Typhimurium_str._LT2]	97.99	249	249
VFG000497(gb|NP_460361)_(ssaE)_chaperone_for_sseB_[TTSS(SPI-2_encode)_(VF0321)]_[Salmonella_enterica_subsp._enterica_serovar_Typhimurium_str._LT2]	98.77	243	243
VFG000508(gb|NP_460372)_(ssaH)_type_III_secretion_system_protein_SsaH_[TTSS(SPI-2_encode)_(VF0321)]_[Salmonella_enterica_subsp._enterica_serovar_Typhimurium_str._LT2]	98.25	228	228
VFG000507(gb|NP_460371)_(ssaG)_type_III_secretion_system_needle_filament_protein_SsaG_[TTSS(SPI-2_encode)_(VF0321)]_[Salmonella_enterica_subsp._enterica_serovar_Typhimurium_str._LT2]	99.54	216	216
VFG000188(gb|NP_250384)_(pscR)_type_III_secretion_system_protein_PscR_[TTSS_(VF0083)]_[Pseudomonas_aeruginosa_PAO1]	79.2	654	125
VFG000470(gb|NP_460194)_(sifA)_type_III_secretion_system_effector_SifA	96.04	1011	1011
VFG000462(gb|NP_460110)_(csgG)_curli_production_assembly/transport_protein_CsgG_[Agf_(VF0103)]_[Salmonella_enterica_subsp._enterica_serovar_Typhimurium_str._LT2]	99.52	834	834
VFG004125(gb|NP_460113)_(csgD)_DNA-binding_transcriptional_regulator_CsgD_[curli_fibers/thin_aggregative_fimbriae_(AGF)_(AI094)]_[Salmonella_enterica_subsp._enterica_serovar_Typhimurium_str._LT2]	99.08	651	651
VFG000457(gb|NP_460114)_(csgB)_minor_curlin_subunit_precursor	100	456	456
VFG000458(gb|NP_460115)_(csgA)_curlin_major_subunit_CsgA_[Agf_(VF0103)]_[Salmonella_enterica_subsp._enterica_serovar_Typhimurium_str._LT2]	99.56	456	456
VFG000461(gb|NP_460111)_(csgF)_curli_production_assembly/transport_protein_CsgF_[Agf_(VF0103)]_[Salmonella_enterica_subsp._enterica_serovar_Typhimurium_str._LT2]	99.76	417	417
VFG000460(gb|NP_460112)_(csgE)_curli_production_assembly/transport_protein_CsgE_[Agf_(VF0103)]_[Salmonella_enterica_subsp._enterica_serovar_Typhimurium_str._LT2]	99.49	396	396
VFG000459(gb|NP_460116)_(csgC)_curli_assembly_protein_CsgC_[Agf_(VF0103)]_[Salmonella_enterica_subsp._enterica_serovar_Typhimurium_str._LT2]	100	327	327
VFG000464(gb|NP_461011)_(sopA)_type_III_secretion_system_effector_SopA	98.55	2349	2349
VFG048830(gb|YP_002920353.1)_(gnd)_6-phosphogluconate_dehydrogenase_[Capsule_(VF0560)]_[Klebsiella_pneumoniae_subsp._pneumoniae_NTUH-K2044]	83.82	1407	1409
VFG048808(gb|YP_002920351.1)_(manB)_phosphomannomutase_[Capsule_(VF0560)]_[Klebsiella_pneumoniae_subsp._pneumoniae_NTUH-K2044]	77.31	1371	1322
VFG003977(gb|NP_461229)_(sseL)_type_III_secretion_system_effector_SseL	95.91	954	954
VFG049018(gb|YP_002920501.1)_(rcsB)_transcriptional_regulator_RcsB_[RcsAB_(VF0571)]_[Klebsiella_pneumoniae_subsp._pneumoniae_NTUH-K2044]	85.87	651	651
VFG002305(gb|NP_461448)_(shdA)_AIDA_autotransporter-like_protein_[ShdA_(VF0398)]_[Salmonella_enterica_subsp._enterica_serovar_Typhimurium_str._LT2]	94.92	6120	6120
VFG002307(gb|NP_461452)_(sinH)_intimin-like_protein_[SinH_(VF0400)]_[Salmonella_enterica_subsp._enterica_serovar_Typhimurium_str._LT2]	97.81	2193	2193
VFG000557(gb|NP_461817)_(invA)_type_III_secretion_system_major_export_apparatus_protein_InvA_[TTSS(SPI-1_encode)_(VF0116)]_[Salmonella_enterica_subsp._enterica_serovar_Typhimurium_str._LT2]	99.76	2058	2058
VFG000543(gb|NP_461803)_(sipA/sspA)_type_III_secretion_system_effector_SipA	98.54	2058	2058
VFG000546(gb|NP_461806)_(sipB/sspB)_type_III_secretion_system_hydrophilic_translocator	99.33	1782	1782
VFG000559(gb|NP_461819)_(invG)_type_III_secretion_system_secretin_invG_[TTSS(SPI-1_encode)_(VF0116)]_[Salmonella_enterica_subsp._enterica_serovar_Typhimurium_str._LT2]	99.41	1689	1689
VFG000540(gb|NP_461799)_(sptP)_type_III_secretion_system_effector_SptP	98.77	1632	1632
VFG000555(gb|NP_461815)_(invC)_type_III_secretion_system_ATPase_InvC_[TTSS(SPI-1_encode)_(VF0116)]_[Salmonella_enterica_subsp._enterica_serovar_Typhimurium_str._LT2]	99.38	1296	1296
VFG000545(gb|NP_461805)_(sipC/sspC)_type_III_secretion_system_hydrophilic_translocator	99.59	1230	1230
VFG000536(gb|NP_461795)_(prgH)_type_III_secretion_system_outer_MS_ring_protein_PrgH_[TTSS(SPI-1_encode)_(VF0116)]_[Salmonella_enterica_subsp._enterica_serovar_Typhimurium_str._LT2]	99.15	1179	1179
VFG044336(gb|YP_002920268)_(iroC)_ABC_transporter_[Sal_(VF0563)]_[Klebsiella_pneumoniae_subsp._pneumoniae_NTUH-K2044]	77.5	3696	3569
VFG000558(gb|NP_461818)_(invE)_type_III_secretion_system_gatekeeper_invE_[TTSS(SPI-1_encode)_(VF0116)]_[Salmonella_enterica_subsp._enterica_serovar_Typhimurium_str._LT2]	99.46	1119	1119
VFG012509(gb|NP_753167)_(iroC)_ATP_binding_cassette_transporter_[Salmochelin_(IA013)]_[Escherichia_coli_CFT073]	76.65	3738	3602
VFG000548(gb|NP_461808)_(spaS)_type_III_secretion_system_export_apparatus_switch_protein_SpaS_[TTSS(SPI-1_encode)_(VF0116)]_[Salmonella_enterica_subsp._enterica_serovar_Typhimurium_str._LT2]	98.88	1071	1071
VFG000553(gb|NP_461813)_(invJ)_type_III_secretion_system_needle_length_regulator_InvJ_[TTSS(SPI-1_encode)_(VF0116)]_[Salmonella_enterica_subsp._enterica_serovar_Typhimurium_str._LT2]	99.31	1011	1011
VFG000544(gb|NP_461804)_(sipD)_type_III_secretion_system_hydrophilic_translocator	98.64	1032	1032
VFG000466(gb|NP_461866)_(sopD)_type_III_secretion_system_effector_SopD_[TTSS(SPI-1_encode)_(VF0116)]_[Salmonella_enterica_subsp._enterica_serovar_Typhimurium_str._LT2]	98.84	954	948
VFG003997(gb|NP_461706)_(pipB2)_type_III_secretion_system_effector_PipB3_[SPI-2_encoded_T3SS_(SS021)]_[Salmonella_enterica_subsp._enterica_serovar_Typhimurium_str._LT2]	94.97	1053	1053
VFG000529(gb|NP_461786)_(avrA)_type_III_secretion_system_effector_AvrA	99.34	909	909
VFG000552(gb|NP_461812)_(spaO)_type_III_secretion_system_C_ring_protein_SpaO_[TTSS(SPI-1_encode)_(VF0116)]_[Salmonella_enterica_subsp._enterica_serovar_Typhimurium_str._LT2]	99.12	912	912
VFG002302(gb|NP_461708)_(mig-14)_antimicrobial_peptide_resistance_protein_Mig-14_[Mig-14_(VF0395)]_[Salmonella_enterica_subsp._enterica_serovar_Typhimurium_str._LT2]	98.66	897	897
VFG044334(gb|YP_002920266)_(iroN)_salmochelin_receptor_IroN_[Sal_(VF0563)]_[Klebsiella_pneumoniae_subsp._pneumoniae_NTUH-K2044]	79.15	2175	2134
VFG000549(gb|NP_461809)_(spaR)_type_III_secretion_system_minor_export_apparatus_protein_SpaR_[TTSS(SPI-1_encode)_(VF0116)]_[Salmonella_enterica_subsp._enterica_serovar_Typhimurium_str._LT2]	99.62	792	792
VFG000533(gb|NP_461792)_(prgK)_type_III_secretion_system_inner_MS_ring_protein_PrgK_[TTSS(SPI-1_encode)_(VF0116)]_[Salmonella_enterica_subsp._enterica_serovar_Typhimurium_str._LT2]	99.6	759	759
VFG000935(gb|NP_753164)_(iroN)_salmochelin_receptor_IroN_[IroN_(VF0230)]_[Escherichia_coli_CFT073]	78.3	2178	2083
VFG000551(gb|NP_461811)_(spaP)_type_III_secretion_system_minor_export_apparatus_protein_SpaP_[TTSS(SPI-1_encode)_(VF0116)]_[Salmonella_enterica_subsp._enterica_serovar_Typhimurium_str._LT2]	99.11	675	675
VFG000532(gb|NP_461790)_(orgB)_type_III_secretion_system_stator_OrgB_[TTSS(SPI-1_encode)_(VF0116)]_[Salmonella_enterica_subsp._enterica_serovar_Typhimurium_str._LT2]	99.1	681	665
VFG000560(gb|NP_461820)_(invF)_type_III_secretion_system_regulatory_protein_InvF_[TTSS(SPI-1_encode)_(VF0116)]_[Salmonella_enterica_subsp._enterica_serovar_Typhimurium_str._LT2]	99.54	651	651
VFG003645(gb|NP_461791)_(orgA)_type_III_secretion_system_accessory_cytosolic_protein_OrgA_[SPI-1_encoded_T3SS_(SS010)]_[Salmonella_enterica_subsp._enterica_serovar_Typhimurium_str._LT2]	99.5	600	600
VFG000547(gb|NP_461807)_(sicA)_chaparone_for_SipC_and_SipB_[TTSS(SPI-1_encode)_(VF0116)]_[Salmonella_enterica_subsp._enterica_serovar_Typhimurium_str._LT2]	99.2	498	498
VFG000554(gb|NP_461814)_(invI)_type_III_secretion_system_stalk_protein_InvI_[TTSS(SPI-1_encode)_(VF0116)]_[Salmonella_enterica_subsp._enterica_serovar_Typhimurium_str._LT2]	99.1	444	444
VFG003635(gb|NP_461789)_(orgC)_type_III_secretion_system_effector_OrgC_[SPI-1_encoded_T3SS_(SS010)]_[Salmonella_enterica_subsp._enterica_serovar_Typhimurium_str._LT2]	98.01	453	453
VFG000561(gb|NP_461821)_(invH)_type_III_secretion_system_pilotin_invG_[TTSS(SPI-1_encode)_(VF0116)]_[Salmonella_enterica_subsp._enterica_serovar_Typhimurium_str._LT2]	98.65	444	444
VFG000556(gb|NP_461816)_(invB)_type_III_secretion_system_protein_InvB_[TTSS(SPI-1_encode)_(VF0116)]_[Salmonella_enterica_subsp._enterica_serovar_Typhimurium_str._LT2]	99.26	408	408
VFG000541(gb|NP_461800)_(sicP)_chaparone_for_SptP_[TTSS(SPI-1_encode)_(VF0116)]_[Salmonella_enterica_subsp._enterica_serovar_Typhimurium_str._LT2]	99.75	393	393
VFG000534(gb|NP_461793)_(prgJ)_type_III_secretion_system_inner_rod_protein_PrgJ_[TTSS(SPI-1_encode)_(VF0116)]_[Salmonella_enterica_subsp._enterica_serovar_Typhimurium_str._LT2]	99.02	306	306
VFG000550(gb|NP_461810)_(spaQ)_type_III_secretion_system_minor_export_apparatus_protein_SpaQ_[TTSS(SPI-1_encode)_(VF0116)]_[Salmonella_enterica_subsp._enterica_serovar_Typhimurium_str._LT2]	100	261	261
VFG000535(gb|NP_461794)_(prgI)_type_III_secretion_system_needle_filament_protein_PrgI_[TTSS(SPI-1_encode)_(VF0116)]_[Salmonella_enterica_subsp._enterica_serovar_Typhimurium_str._LT2]	97.53	243	243
VFG000929(gb|NP_752599)_(entD)_phosphopantetheinyl_transferase_component_of_enterobactin_synthase_multienzyme_complex_[Enterobactin_(VF0228)]_[Escherichia_coli_CFT073]	97.3	771	37

## Sheet: Anatum
Virulence_ Gene	% Similarity	Reference Length	Matched Query Length
VFG000468(gb|NP_461184)_(sspH2)_type_III_secretion_system_effector_SspH2	99.7	2367	2367
VFG003982(gb|NP_461081)_(sseK2)_type_III_secretion_system_effector_SseK2_[SPI-2_encoded_T3SS_(SS021)]_[Salmonella_enterica_subsp._enterica_serovar_Typhimurium_str._LT2]	100	1047	1047
VFG048808(gb|YP_002920351.1)_(manB)_phosphomannomutase_[Capsule_(VF0560)]_[Klebsiella_pneumoniae_subsp._pneumoniae_NTUH-K2044]	77.27	1371	1324
VFG000464(gb|NP_461011)_(sopA)_type_III_secretion_system_effector_SopA	99.32	2349	2349
VFG048830(gb|YP_002920353.1)_(gnd)_6-phosphogluconate_dehydrogenase_[Capsule_(VF0560)]_[Klebsiella_pneumoniae_subsp._pneumoniae_NTUH-K2044]	83.68	1407	1409
VFG000467(gb|NP_460811)_(sopE2)_type_III_secretion_system_effector_SopE2	99.72	723	723
VFG042066(gb|NP_460656)_(steC)_type_III_secretion_system_effector_SteC_[SPI-2_encoded_T3SS_(SS021)]_[Salmonella_enterica_subsp._enterica_serovar_Typhimurium_str._LT2]	99.27	1374	1374
VFG000471(gb|NP_460590)_(sseJ)_type_III_secretion_system_effector_SseJ	99.43	1227	1227
VFG003988(gb|NP_460561)_(sifB)_type_III_secretion_system_effector_SifB_[SPI-2_encoded_T3SS_(SS021)]_[Salmonella_enterica_subsp._enterica_serovar_Typhimurium_str._LT2]	97.16	951	951
VFG042067(gb|NP_460542)_(steA)_type_III_secretion_system_effector_SteA_[SPI-1_encoded_T3SS_(SS010)]_[Salmonella_enterica_subsp._enterica_serovar_Typhimurium_str._LT2]	96.37	633	633
VFG042214(gb|AAL20547)_(steB)_type_III_secretion_system_effector_SteB_[SPI-1_encoded_T3SS_(SS010)]_[Salmonella_enterica_subsp._enterica_serovar_Typhimurium_str._LT2]	99.75	402	402
VFG000514(gb|NP_460379)_(ssaV)_type_III_secretion_system_major_export_apparatus_protein_ssaV_[TTSS(SPI-2_encode)_(VF0321)]_[Salmonella_enterica_subsp._enterica_serovar_Typhimurium_str._LT2]	99.51	2046	2046
VFG000501(gb|NP_460365)_(sseC)_type_III_secretion_system_hydrophilic_translocator	98.14	1455	1455
VFG000515(gb|NP_460380)_(ssaN)_type_III_secretion_system_ATPase_SsaN_[TTSS(SPI-2_encode)_(VF0321)]_[Salmonella_enterica_subsp._enterica_serovar_Typhimurium_str._LT2]	99.46	1302	1302
VFG000522(gb|NP_460387)_(ssaU)_type_III_secretion_system_export_apparatus_switch_protein_SsaU_[TTSS(SPI-2_encode)_(VF0321)]_[Salmonella_enterica_subsp._enterica_serovar_Typhimurium_str._LT2]	99.15	1059	1059
VFG000512(gb|NP_460377)_(ssaL)_type_III_secretion_system_gatekeeper_SsaL_[TTSS(SPI-2_encode)_(VF0321)]_[Salmonella_enterica_subsp._enterica_serovar_Typhimurium_str._LT2]	99.12	1017	1017
VFG000518(gb|NP_460383)_(ssaQ)_type_III_secretion_system_C_ring_protein_SsaQ_[TTSS(SPI-2_encode)_(VF0321)]_[Salmonella_enterica_subsp._enterica_serovar_Typhimurium_str._LT2]	98.45	969	969
VFG000505(gb|NP_460369)_(sseF)_type_III_secretion_system_effector_SseF_[TTSS(SPI-2_encode)_(VF0321)]_[Salmonella_enterica_subsp._enterica_serovar_Typhimurium_str._LT2]	99.36	783	783
VFG000521(gb|NP_460386)_(ssaT)_type_III_secretion_system_minor_export_apparatus_protein_SsaT_[TTSS(SPI-2_encode)_(VF0321)]_[Salmonella_enterica_subsp._enterica_serovar_Typhimurium_str._LT2]	98.72	780	780
VFG000510(gb|NP_460374)_(ssaJ)_type_III_secretion_system_inner_MS_ring_protein_SsaJ_[TTSS(SPI-2_encode)_(VF0321)]_[Salmonella_enterica_subsp._enterica_serovar_Typhimurium_str._LT2]	99.33	750	750
VFG000506(gb|NP_460370)_(sseG)_type_III_secretion_system_effector_SseG_[TTSS(SPI-2_encode)_(VF0321)]_[Salmonella_enterica_subsp._enterica_serovar_Typhimurium_str._LT2]	99.28	690	690
VFG000511(gb|NP_460376)_(ssaK)_type_III_secretion_system_stator_SsaK_[TTSS(SPI-2_encode)_(VF0321)]_[Salmonella_enterica_subsp._enterica_serovar_Typhimurium_str._LT2]	99.56	675	675
VFG000519(gb|NP_460384)_(ssaR)_type_III_secretion_system_minor_export_apparatus_protein_SsaR_[TTSS(SPI-2_encode)_(VF0321)]_[Salmonella_enterica_subsp._enterica_serovar_Typhimurium_str._LT2]	98.92	648	648
VFG000499(gb|NP_460363)_(sseB)_type_III_secretion_system_effector_SseB_[TTSS(SPI-2_encode)_(VF0321)]_[Salmonella_enterica_subsp._enterica_serovar_Typhimurium_str._LT2]	100	591	591
VFG000502(gb|NP_460366)_(sseD)_type_III_secretion_system_hydrophilic_translocator	97.45	588	588
VFG000500(gb|NP_460364)_(sscA)_chaperone_for_sseC_[SPI-2_encoded_T3SS_(SS021)]_[Salmonella_enterica_subsp._enterica_serovar_Typhimurium_str._LT2]	98.95	474	474
VFG000504(gb|NP_460368)_(sscB)_chaperone_for_sseF_[SPI-2_encoded_T3SS_(SS021)]_[Salmonella_enterica_subsp._enterica_serovar_Typhimurium_str._LT2]	100	435	435
VFG000503(gb|NP_460367)_(sseE)_type_III_secretion_system_effector_SseE_[TTSS(SPI-2_encode)_(VF0321)]_[Salmonella_enterica_subsp._enterica_serovar_Typhimurium_str._LT2]	98.8	417	417
VFG000516(gb|NP_460381)_(ssaO)_type_III_secretion_system_stalk_protein_SsaO_[TTSS(SPI-2_encode)_(VF0321)]_[Salmonella_enterica_subsp._enterica_serovar_Typhimurium_str._LT2]	100	378	378
VFG000517(gb|NP_460382)_(ssaP)_type_III_secretion_system_needle_length_regulator_SsaP_[TTSS(SPI-2_encode)_(VF0321)]_[Salmonella_enterica_subsp._enterica_serovar_Typhimurium_str._LT2]	99.73	375	375
VFG000513(gb|NP_460378)_(ssaM)_type_III_secretion_system_protein_SsaM_[TTSS(SPI-2_encode)_(VF0321)]_[Salmonella_enterica_subsp._enterica_serovar_Typhimurium_str._LT2]	99.73	369	369
VFG000498(gb|NP_460362)_(sseA)_chaperone_for_sseB_and_sseD_[TTSS(SPI-2_encode)_(VF0321)]_[Salmonella_enterica_subsp._enterica_serovar_Typhimurium_str._LT2]	99.39	327	327
VFG000520(gb|NP_460385)_(ssaS)_type_III_secretion_system_minor_export_apparatus_protein_SsaS_[TTSS(SPI-2_encode)_(VF0321)]_[Salmonella_enterica_subsp._enterica_serovar_Typhimurium_str._LT2]	99.63	267	267
VFG000509(gb|NP_460373)_(ssaI)_type_III_secretion_system_inner_rod_protein_SsaI_[TTSS(SPI-2_encode)_(VF0321)]_[Salmonella_enterica_subsp._enterica_serovar_Typhimurium_str._LT2]	100	249	249
VFG000508(gb|NP_460372)_(ssaH)_type_III_secretion_system_protein_SsaH_[TTSS(SPI-2_encode)_(VF0321)]_[Salmonella_enterica_subsp._enterica_serovar_Typhimurium_str._LT2]	99.56	228	228
VFG000507(gb|NP_460371)_(ssaG)_type_III_secretion_system_needle_filament_protein_SsaG_[TTSS(SPI-2_encode)_(VF0321)]_[Salmonella_enterica_subsp._enterica_serovar_Typhimurium_str._LT2]	100	216	216
VFG000495(gb|NP_460359)_(ssaC)_type_III_secretion_system_secretin_SsaC_[TTSS(SPI-2_encode)_(VF0321)]_[Salmonella_enterica_subsp._enterica_serovar_Typhimurium_str._LT2]	99	1494	1494
VFG000496(gb|NP_460360)_(ssaD)_type_III_secretion_system_outer_MS_ring_protein_SsaD_[TTSS(SPI-2_encode)_(VF0321)]_[Salmonella_enterica_subsp._enterica_serovar_Typhimurium_str._LT2]	99.26	1212	1212
VFG000494(gb|NP_460358)_(spiC/ssaB)_type_III_secretion_system_protein_SsaB_[TTSS(SPI-2_encode)_(VF0321)]_[Salmonella_enterica_subsp._enterica_serovar_Typhimurium_str._LT2]	99.75	402	400
VFG000497(gb|NP_460361)_(ssaE)_chaperone_for_sseB_[TTSS(SPI-2_encode)_(VF0321)]_[Salmonella_enterica_subsp._enterica_serovar_Typhimurium_str._LT2]	99.59	243	243
VFG000470(gb|NP_460194)_(sifA)_type_III_secretion_system_effector_SifA	99.8	1011	1011
VFG000462(gb|NP_460110)_(csgG)_curli_production_assembly/transport_protein_CsgG_[Agf_(VF0103)]_[Salmonella_enterica_subsp._enterica_serovar_Typhimurium_str._LT2]	99.52	834	834
VFG004125(gb|NP_460113)_(csgD)_DNA-binding_transcriptional_regulator_CsgD_[curli_fibers/thin_aggregative_fimbriae_(AGF)_(AI094)]_[Salmonella_enterica_subsp._enterica_serovar_Typhimurium_str._LT2]	99.69	651	651
VFG000457(gb|NP_460114)_(csgB)_minor_curlin_subunit_precursor	99.78	456	456
VFG000458(gb|NP_460115)_(csgA)_curlin_major_subunit_CsgA_[Agf_(VF0103)]_[Salmonella_enterica_subsp._enterica_serovar_Typhimurium_str._LT2]	99.12	456	456
VFG000461(gb|NP_460111)_(csgF)_curli_production_assembly/transport_protein_CsgF_[Agf_(VF0103)]_[Salmonella_enterica_subsp._enterica_serovar_Typhimurium_str._LT2]	100	417	417
VFG000460(gb|NP_460112)_(csgE)_curli_production_assembly/transport_protein_CsgE_[Agf_(VF0103)]_[Salmonella_enterica_subsp._enterica_serovar_Typhimurium_str._LT2]	100	396	396
VFG000459(gb|NP_460116)_(csgC)_curli_assembly_protein_CsgC_[Agf_(VF0103)]_[Salmonella_enterica_subsp._enterica_serovar_Typhimurium_str._LT2]	99.69	327	327
VFG000465(gb|NP_460064)_(sopB/sigD)_type_III_secretion_system_effector_SopB	99.82	1686	1686
VFG042068(gb|NP_459947)_(sopD2)_type_III_secretion_system_effector_SopD2_[SPI-2_encoded_T3SS_(SS021)]_[Salmonella_enterica_subsp._enterica_serovar_Typhimurium_str._LT2]	99.69	960	960
VFG000589(gb|NP_460061)_(pipB)_type_III_secretion_system_effector_PipB_[SPI-2_encoded_T3SS_(SS021)]_[Salmonella_enterica_subsp._enterica_serovar_Typhimurium_str._LT2]	98.63	876	876
VFG001443(gb|AAF37887)_(ompA)_outer_membrane_protein_A_[OmpA_(VF0236)]_[Escherichia_coli_O18:K1:H7_str._RS218]	89.74	1041	1053
VFG045464(gb|NP_754290)_(tcpC)_Tir_domain_containing_protein_TcpC_[TcpC_(VF0413)]_[Escherichia_coli_CFT073]	95.89	924	924
VFG000469(gb|NP_459778)_(slrP)_type_III_secretion_system_effector_SlrP	97.17	2298	2298
VFG000446(gb|NP_459541)_(fimD)_usher_protein_FimD_[Type_1_fimbriae_(VF0102)]_[Salmonella_enterica_subsp._enterica_serovar_Typhimurium_str._LT2]	98.78	2613	2613
VFG000447(gb|NP_459542)_(fimH)_type_I_fimbriae_minor_fimbrial_subunit_FimH	98.21	1008	1008
VFG000930(gb|NP_752604)_(entF)_enterobactin_synthase_multienzyme_complex_component	74.79	3882	3876
VFG048518(gb|YP_002918367.1)_(fepA)_outer_membrane_receptor_FepA_[Ent_(VF0562)]_[Klebsiella_pneumoniae_subsp._pneumoniae_NTUH-K2044]	80.49	2229	2055
VFG000923(gb|NP_752600)_(fepA)_ferrienterobactin_outer_membrane_transporter_[Enterobactin_(VF0228)]_[Escherichia_coli_CFT073]	78.87	2241	2291
VFG000445(gb|NP_459540)_(fimC)_chaperone_protein_FimC_[Type_1_fimbriae_(VF0102)]_[Salmonella_enterica_subsp._enterica_serovar_Typhimurium_str._LT2]	98.41	693	693
VFG000932(gb|NP_752612)_(entE)_2	80.06	1611	1595
VFG000448(gb|NP_459543)_(fimF)_type_I_fimbriae_adaptor_protein_FimF_[Type_1_fimbriae_(VF0102)]_[Salmonella_enterica_subsp._enterica_serovar_Typhimurium_str._LT2]	99.42	519	519
VFG000444(gb|NP_459539)_(fimI)_fimbrial_protein_internal_segment_[Type_1_fimbriae_(VF0102)]_[Salmonella_enterica_subsp._enterica_serovar_Typhimurium_str._LT2]	98.5	534	534
VFG048429(gb|YP_002918378.1)_(entE)_enterobactin_synthase_subunit_E_[Ent_(VF0562)]_[Klebsiella_pneumoniae_subsp._pneumoniae_NTUH-K2044]	76.42	1608	1586
VFG000928(gb|NP_752607)_(fepG)_iron-enterobactin_ABC_transporter_permease_[Enterobactin_(VF0228)]_[Escherichia_coli_CFT073]	80.57	993	911
VFG048478(gb|YP_002918372.1)_(fepG)_iron-enterobactin_transporter_permease_[Ent_(VF0562)]_[Klebsiella_pneumoniae_subsp._pneumoniae_NTUH-K2044]	80.8	993	875
VFG048419(gb|YP_002918379.1)_(entB)_2	81.12	852	842
VFG048409(gb|YP_002918380.1)_(entA)_2	80.19	786	727
VFG044159(gb|NP_752602)_(fes)_enterobactin/ferric_enterobactin_esterase_[enterobactin_(IA019)]_[Escherichia_coli_CFT073]	73.46	1203	1153
VFG049144(gb|YP_002918165.1)_(acrB)_acriflavine_resistance_protein_B_[AcrAB_(VF0568)]_[Klebsiella_pneumoniae_subsp._pneumoniae_NTUH-K2044]	83.95	3147	3141
VFG049133(gb|YP_002918166.1)_(acrA)_acriflavine_resistance_protein_A_[AcrAB_(VF0568)]_[Klebsiella_pneumoniae_subsp._pneumoniae_NTUH-K2044]	78.13	1194	1166
VFG013412(gb|NP_439302)_(lpxC)_UDP-3-O-(R-3-hydroxymyristoyl)-N-acetylglucosamine_deacetylase_[LOS_(CVF494)]_[Haemophilus_influenzae_Rd_KW20]	72.4	918	721
VFG004155(gb|NP_459028)_(bcfC)_fimbrial_usher_[bovine_colonization_factor_(Bcf)_(AI058)]_[Salmonella_enterica_subsp._enterica_serovar_Typhimurium_str._LT2]	99.16	2622	2622
VFG004160(gb|NP_459029)_(bcfD)_fimbrial_adhesin_protein_[bovine_colonization_factor_(Bcf)_(AI058)]_[Salmonella_enterica_subsp._enterica_serovar_Typhimurium_str._LT2]	98.41	1008	1008
VFG004175(gb|NP_459032)_(bcfG)_fimbrial_chaparone_[bovine_colonization_factor_(Bcf)_(AI058)]_[Salmonella_enterica_subsp._enterica_serovar_Typhimurium_str._LT2]	99.18	732	732
VFG004150(gb|NP_459027)_(bcfB)_fimbrial_chaparone_[bovine_colonization_factor_(Bcf)_(AI058)]_[Salmonella_enterica_subsp._enterica_serovar_Typhimurium_str._LT2]	99.71	687	687
VFG004145(gb|NP_459026)_(bcfA)_fimbrial_subunit_[bovine_colonization_factor_(Bcf)_(AI058)]_[Salmonella_enterica_subsp._enterica_serovar_Typhimurium_str._LT2]	99.08	543	543
VFG004165(gb|NP_459030)_(bcfE)_fimbrial_subunit_[bovine_colonization_factor_(Bcf)_(AI058)]_[Salmonella_enterica_subsp._enterica_serovar_Typhimurium_str._LT2]	98.35	546	546
VFG004170(gb|NP_459031)_(bcfF)_fimbrial_subunit_[bovine_colonization_factor_(Bcf)_(AI058)]_[Salmonella_enterica_subsp._enterica_serovar_Typhimurium_str._LT2]	99.81	519	519
VFG042552(gb|YP_002295985)_(faeD)_fimbrial_usher_protein_FaeD_[K88_pili/F4_fimbriae_(AI040)]_[Escherichia_coli_SE11]	82.91	2439	2347
VFG000574(gb|NP_462662)_(mgtB)_Mg2+_transport_protein_[MgtBC_(VF0106)]_[Salmonella_enterica_subsp._enterica_serovar_Typhimurium_str._LT2]	99.38	2727	2727
VFG000575(gb|NP_462663)_(mgtC)_Mg2+_transport_protein_[MgtBC_(VF0106)]_[Salmonella_enterica_subsp._enterica_serovar_Typhimurium_str._LT2]	98.99	696	696
VFG002304(gb|NP_462656)_(misL)_putative_autotransporter_[MisL_(VF0397)]_[Salmonella_enterica_subsp._enterica_serovar_Typhimurium_str._LT2]	98.88	2868	2868
VFG000543(gb|NP_461803)_(sipA/sspA)_type_III_secretion_system_effector_SipA	99.81	2058	2058
VFG000557(gb|NP_461817)_(invA)_type_III_secretion_system_major_export_apparatus_protein_InvA_[TTSS(SPI-1_encode)_(VF0116)]_[Salmonella_enterica_subsp._enterica_serovar_Typhimurium_str._LT2]	99.22	2058	2058
VFG000546(gb|NP_461806)_(sipB/sspB)_type_III_secretion_system_hydrophilic_translocator	99.21	1782	1782
VFG000559(gb|NP_461819)_(invG)_type_III_secretion_system_secretin_invG_[TTSS(SPI-1_encode)_(VF0116)]_[Salmonella_enterica_subsp._enterica_serovar_Typhimurium_str._LT2]	99.35	1689	1689
VFG000540(gb|NP_461799)_(sptP)_type_III_secretion_system_effector_SptP	99.82	1632	1632
VFG000555(gb|NP_461815)_(invC)_type_III_secretion_system_ATPase_InvC_[TTSS(SPI-1_encode)_(VF0116)]_[Salmonella_enterica_subsp._enterica_serovar_Typhimurium_str._LT2]	99.15	1296	1296
VFG000545(gb|NP_461805)_(sipC/sspC)_type_III_secretion_system_hydrophilic_translocator	99.59	1230	1230
VFG000536(gb|NP_461795)_(prgH)_type_III_secretion_system_outer_MS_ring_protein_PrgH_[TTSS(SPI-1_encode)_(VF0116)]_[Salmonella_enterica_subsp._enterica_serovar_Typhimurium_str._LT2]	99.58	1179	1179
VFG044336(gb|YP_002920268)_(iroC)_ABC_transporter_[Sal_(VF0563)]_[Klebsiella_pneumoniae_subsp._pneumoniae_NTUH-K2044]	77.43	3696	3566
VFG000558(gb|NP_461818)_(invE)_type_III_secretion_system_gatekeeper_invE_[TTSS(SPI-1_encode)_(VF0116)]_[Salmonella_enterica_subsp._enterica_serovar_Typhimurium_str._LT2]	99.37	1119	1119
VFG000548(gb|NP_461808)_(spaS)_type_III_secretion_system_export_apparatus_switch_protein_SpaS_[TTSS(SPI-1_encode)_(VF0116)]_[Salmonella_enterica_subsp._enterica_serovar_Typhimurium_str._LT2]	100	1071	1071
VFG012509(gb|NP_753167)_(iroC)_ATP_binding_cassette_transporter_[Salmochelin_(IA013)]_[Escherichia_coli_CFT073]	76.69	3738	3600
VFG000544(gb|NP_461804)_(sipD)_type_III_secretion_system_hydrophilic_translocator	99.81	1032	1032
VFG003997(gb|NP_461706)_(pipB2)_type_III_secretion_system_effector_PipB3_[SPI-2_encoded_T3SS_(SS021)]_[Salmonella_enterica_subsp._enterica_serovar_Typhimurium_str._LT2]	98.29	1053	1053
VFG000553(gb|NP_461813)_(invJ)_type_III_secretion_system_needle_length_regulator_InvJ_[TTSS(SPI-1_encode)_(VF0116)]_[Salmonella_enterica_subsp._enterica_serovar_Typhimurium_str._LT2]	99.21	1011	1011
VFG000466(gb|NP_461866)_(sopD)_type_III_secretion_system_effector_SopD_[TTSS(SPI-1_encode)_(VF0116)]_[Salmonella_enterica_subsp._enterica_serovar_Typhimurium_str._LT2]	98.64	954	954
VFG000529(gb|NP_461786)_(avrA)_type_III_secretion_system_effector_AvrA	99.67	909	909
VFG000552(gb|NP_461812)_(spaO)_type_III_secretion_system_C_ring_protein_SpaO_[TTSS(SPI-1_encode)_(VF0116)]_[Salmonella_enterica_subsp._enterica_serovar_Typhimurium_str._LT2]	99.01	912	912
VFG002302(gb|NP_461708)_(mig-14)_antimicrobial_peptide_resistance_protein_Mig-14_[Mig-14_(VF0395)]_[Salmonella_enterica_subsp._enterica_serovar_Typhimurium_str._LT2]	97.77	897	897
VFG044334(gb|YP_002920266)_(iroN)_salmochelin_receptor_IroN_[Sal_(VF0563)]_[Klebsiella_pneumoniae_subsp._pneumoniae_NTUH-K2044]	79.15	2175	2134
VFG000549(gb|NP_461809)_(spaR)_type_III_secretion_system_minor_export_apparatus_protein_SpaR_[TTSS(SPI-1_encode)_(VF0116)]_[Salmonella_enterica_subsp._enterica_serovar_Typhimurium_str._LT2]	99.75	792	792
VFG000533(gb|NP_461792)_(prgK)_type_III_secretion_system_inner_MS_ring_protein_PrgK_[TTSS(SPI-1_encode)_(VF0116)]_[Salmonella_enterica_subsp._enterica_serovar_Typhimurium_str._LT2]	99.87	759	759
VFG000935(gb|NP_753164)_(iroN)_salmochelin_receptor_IroN_[IroN_(VF0230)]_[Escherichia_coli_CFT073]	77.82	2178	2187
VFG000532(gb|NP_461790)_(orgB)_type_III_secretion_system_stator_OrgB_[TTSS(SPI-1_encode)_(VF0116)]_[Salmonella_enterica_subsp._enterica_serovar_Typhimurium_str._LT2]	99.71	681	681
VFG000551(gb|NP_461811)_(spaP)_type_III_secretion_system_minor_export_apparatus_protein_SpaP_[TTSS(SPI-1_encode)_(VF0116)]_[Salmonella_enterica_subsp._enterica_serovar_Typhimurium_str._LT2]	99.11	675	675
VFG000560(gb|NP_461820)_(invF)_type_III_secretion_system_regulatory_protein_InvF_[TTSS(SPI-1_encode)_(VF0116)]_[Salmonella_enterica_subsp._enterica_serovar_Typhimurium_str._LT2]	98.92	651	651
VFG003645(gb|NP_461791)_(orgA)_type_III_secretion_system_accessory_cytosolic_protein_OrgA_[SPI-1_encoded_T3SS_(SS010)]_[Salmonella_enterica_subsp._enterica_serovar_Typhimurium_str._LT2]	100	600	600
VFG000547(gb|NP_461807)_(sicA)_chaparone_for_SipC_and_SipB_[TTSS(SPI-1_encode)_(VF0116)]_[Salmonella_enterica_subsp._enterica_serovar_Typhimurium_str._LT2]	99.2	498	498
VFG003635(gb|NP_461789)_(orgC)_type_III_secretion_system_effector_OrgC_[SPI-1_encoded_T3SS_(SS010)]_[Salmonella_enterica_subsp._enterica_serovar_Typhimurium_str._LT2]	99.34	453	453
VFG000554(gb|NP_461814)_(invI)_type_III_secretion_system_stalk_protein_InvI_[TTSS(SPI-1_encode)_(VF0116)]_[Salmonella_enterica_subsp._enterica_serovar_Typhimurium_str._LT2]	99.55	444	444
VFG000561(gb|NP_461821)_(invH)_type_III_secretion_system_pilotin_invG_[TTSS(SPI-1_encode)_(VF0116)]_[Salmonella_enterica_subsp._enterica_serovar_Typhimurium_str._LT2]	98.87	444	444
VFG000556(gb|NP_461816)_(invB)_type_III_secretion_system_protein_InvB_[TTSS(SPI-1_encode)_(VF0116)]_[Salmonella_enterica_subsp._enterica_serovar_Typhimurium_str._LT2]	99.02	408	408
VFG000541(gb|NP_461800)_(sicP)_chaparone_for_SptP_[TTSS(SPI-1_encode)_(VF0116)]_[Salmonella_enterica_subsp._enterica_serovar_Typhimurium_str._LT2]	100	393	393
VFG000534(gb|NP_461793)_(prgJ)_type_III_secretion_system_inner_rod_protein_PrgJ_[TTSS(SPI-1_encode)_(VF0116)]_[Salmonella_enterica_subsp._enterica_serovar_Typhimurium_str._LT2]	99.67	306	306
VFG000550(gb|NP_461810)_(spaQ)_type_III_secretion_system_minor_export_apparatus_protein_SpaQ_[TTSS(SPI-1_encode)_(VF0116)]_[Salmonella_enterica_subsp._enterica_serovar_Typhimurium_str._LT2]	100	261	261
VFG000535(gb|NP_461794)_(prgI)_type_III_secretion_system_needle_filament_protein_PrgI_[TTSS(SPI-1_encode)_(VF0116)]_[Salmonella_enterica_subsp._enterica_serovar_Typhimurium_str._LT2]	100	243	243
VFG012505(gb|NP_753166)_(iroD)_esterase_[Salmochelin_(IA013)]_[Escherichia_coli_CFT073]	72.06	1230	1088
VFG002305(gb|NP_461448)_(shdA)_AIDA_autotransporter-like_protein_[ShdA_(VF0398)]_[Salmonella_enterica_subsp._enterica_serovar_Typhimurium_str._LT2]	94.28	6120	6120
VFG002307(gb|NP_461452)_(sinH)_intimin-like_protein_[SinH_(VF0400)]_[Salmonella_enterica_subsp._enterica_serovar_Typhimurium_str._LT2]	98.04	2193	2193
VFG002306(gb|NP_461449)_(ratB)_putative_outer_membrane_protein_[RatB_(VF0399)]_[Salmonella_enterica_subsp._enterica_serovar_Typhimurium_str._LT2]	97.25	7308	218
VFG003977(gb|NP_461229)_(sseL)_type_III_secretion_system_effector_SseL	97.59	954	954
VFG049018(gb|YP_002920501.1)_(rcsB)_transcriptional_regulator_RcsB_[RcsAB_(VF0571)]_[Klebsiella_pneumoniae_subsp._pneumoniae_NTUH-K2044]	85.71	651	651

## Sheet: Bovismorbificans
Virulence_ Gene	% Similarity	Reference Length	Matched Query Length
VFG013412(gb|NP_439302)_(lpxC)_UDP-3-O-(R-3-hydroxymyristoyl)-N-acetylglucosamine_deacetylase_[LOS_(CVF494)]_[Haemophilus_influenzae_Rd_KW20]	72.26	918	721
VFG000446(gb|NP_459541)_(fimD)_usher_protein_FimD_[Type_1_fimbriae_(VF0102)]_[Salmonella_enterica_subsp._enterica_serovar_Typhimurium_str._LT2]	98.39	2613	2613
VFG049144(gb|YP_002918165.1)_(acrB)_acriflavine_resistance_protein_B_[AcrAB_(VF0568)]_[Klebsiella_pneumoniae_subsp._pneumoniae_NTUH-K2044]	83.86	3147	3141
VFG000447(gb|NP_459542)_(fimH)_type_I_fimbriae_minor_fimbrial_subunit_FimH	98.02	1008	1008
VFG000930(gb|NP_752604)_(entF)_enterobactin_synthase_multienzyme_complex_component	74.82	3882	3880
VFG048518(gb|YP_002918367.1)_(fepA)_outer_membrane_receptor_FepA_[Ent_(VF0562)]_[Klebsiella_pneumoniae_subsp._pneumoniae_NTUH-K2044]	80.49	2229	2055
VFG000923(gb|NP_752600)_(fepA)_ferrienterobactin_outer_membrane_transporter_[Enterobactin_(VF0228)]_[Escherichia_coli_CFT073]	78.77	2241	2289
VFG000445(gb|NP_459540)_(fimC)_chaperone_protein_FimC_[Type_1_fimbriae_(VF0102)]_[Salmonella_enterica_subsp._enterica_serovar_Typhimurium_str._LT2]	98.27	693	693
VFG000932(gb|NP_752612)_(entE)_2	80.13	1611	1595
VFG000448(gb|NP_459543)_(fimF)_type_I_fimbriae_adaptor_protein_FimF_[Type_1_fimbriae_(VF0102)]_[Salmonella_enterica_subsp._enterica_serovar_Typhimurium_str._LT2]	99.61	519	519
VFG000444(gb|NP_459539)_(fimI)_fimbrial_protein_internal_segment_[Type_1_fimbriae_(VF0102)]_[Salmonella_enterica_subsp._enterica_serovar_Typhimurium_str._LT2]	98.31	534	534
VFG048429(gb|YP_002918378.1)_(entE)_enterobactin_synthase_subunit_E_[Ent_(VF0562)]_[Klebsiella_pneumoniae_subsp._pneumoniae_NTUH-K2044]	76.61	1608	1586
VFG049133(gb|YP_002918166.1)_(acrA)_acriflavine_resistance_protein_A_[AcrAB_(VF0568)]_[Klebsiella_pneumoniae_subsp._pneumoniae_NTUH-K2044]	78.13	1194	1166
VFG048459(gb|YP_002918375.1)_(ybdA)_enterobactin_exporter_EntS_[Ent_(VF0562)]_[Klebsiella_pneumoniae_subsp._pneumoniae_NTUH-K2044]	77.72	1242	1221
VFG000928(gb|NP_752607)_(fepG)_iron-enterobactin_ABC_transporter_permease_[Enterobactin_(VF0228)]_[Escherichia_coli_CFT073]	81.46	993	879
VFG048478(gb|YP_002918372.1)_(fepG)_iron-enterobactin_transporter_permease_[Ent_(VF0562)]_[Klebsiella_pneumoniae_subsp._pneumoniae_NTUH-K2044]	80.91	993	875
VFG048419(gb|YP_002918379.1)_(entB)_2	81.24	852	842										0		669
VFG048409(gb|YP_002918380.1)_(entA)_2	79.95	786	773											558
VFG044159(gb|NP_752602)_(fes)_enterobactin/ferric_enterobactin_esterase_[enterobactin_(IA019)]_[Escherichia_coli_CFT073]	73.61	1203	1152
VFG000669(gb|NP_706257)_(gtrA)_bactoprenol-linked_glucose_translocase/flippase_[LPS_(VF0124)]_[Shigella_flexneri_2a_str._301]	76.29	363	367
VFG000469(gb|NP_459778)_(slrP)_type_III_secretion_system_effector_SlrP	99.96	2298	2298
VFG042068(gb|NP_459947)_(sopD2)_type_III_secretion_system_effector_SopD2_[SPI-2_encoded_T3SS_(SS021)]_[Salmonella_enterica_subsp._enterica_serovar_Typhimurium_str._LT2]	99.69	960	960
VFG000463(gb|NP_460019)_(sodCI)_Gifsy-2_prophage:_superoxide_dismutase_precursor_(Cu-Zn)_[SodCI_(VF0109)]_[Salmonella_enterica_subsp._enterica_serovar_Typhimurium_str._LT2]	99.81	534	534
VFG000465(gb|NP_460064)_(sopB/sigD)_type_III_secretion_system_effector_SopB	99.76	1686	1686
VFG000589(gb|NP_460061)_(pipB)_type_III_secretion_system_effector_PipB_[SPI-2_encoded_T3SS_(SS021)]_[Salmonella_enterica_subsp._enterica_serovar_Typhimurium_str._LT2]	99.32	876	876
VFG003971(gb|NP_460026)_(sseI/srfH)_type_III_secretion_system_effector_SseI/SrfH	99.65	969	863
VFG001443(gb|AAF37887)_(ompA)_outer_membrane_protein_A_[OmpA_(VF0236)]_[Escherichia_coli_O18:K1:H7_str._RS218]	89.74	1041	1053
VFG000470(gb|NP_460194)_(sifA)_type_III_secretion_system_effector_SifA	98.91	1011	1011										1807
VFG000462(gb|NP_460110)_(csgG)_curli_production_assembly/transport_protein_CsgG_[Agf_(VF0103)]_[Salmonella_enterica_subsp._enterica_serovar_Typhimurium_str._LT2]	99.76	834	834
VFG004125(gb|NP_460113)_(csgD)_DNA-binding_transcriptional_regulator_CsgD_[curli_fibers/thin_aggregative_fimbriae_(AGF)_(AI094)]_[Salmonella_enterica_subsp._enterica_serovar_Typhimurium_str._LT2]	99.39	651	651
VFG000457(gb|NP_460114)_(csgB)_minor_curlin_subunit_precursor	100	456	456										843
VFG000458(gb|NP_460115)_(csgA)_curlin_major_subunit_CsgA_[Agf_(VF0103)]_[Salmonella_enterica_subsp._enterica_serovar_Typhimurium_str._LT2]	98.9	456	456
VFG000461(gb|NP_460111)_(csgF)_curli_production_assembly/transport_protein_CsgF_[Agf_(VF0103)]_[Salmonella_enterica_subsp._enterica_serovar_Typhimurium_str._LT2]	99.76	417	417
VFG000460(gb|NP_460112)_(csgE)_curli_production_assembly/transport_protein_CsgE_[Agf_(VF0103)]_[Salmonella_enterica_subsp._enterica_serovar_Typhimurium_str._LT2]	100	396	396
VFG000459(gb|NP_460116)_(csgC)_curli_assembly_protein_CsgC_[Agf_(VF0103)]_[Salmonella_enterica_subsp._enterica_serovar_Typhimurium_str._LT2]	100	327	327
VFG000495(gb|NP_460359)_(ssaC)_type_III_secretion_system_secretin_SsaC_[TTSS(SPI-2_encode)_(VF0321)]_[Salmonella_enterica_subsp._enterica_serovar_Typhimurium_str._LT2]	99.06	1494	1494
VFG000496(gb|NP_460360)_(ssaD)_type_III_secretion_system_outer_MS_ring_protein_SsaD_[TTSS(SPI-2_encode)_(VF0321)]_[Salmonella_enterica_subsp._enterica_serovar_Typhimurium_str._LT2]	99.17	1212	1212
VFG000494(gb|NP_460358)_(spiC/ssaB)_type_III_secretion_system_protein_SsaB_[TTSS(SPI-2_encode)_(VF0321)]_[Salmonella_enterica_subsp._enterica_serovar_Typhimurium_str._LT2]	100	402	402
VFG000497(gb|NP_460361)_(ssaE)_chaperone_for_sseB_[TTSS(SPI-2_encode)_(VF0321)]_[Salmonella_enterica_subsp._enterica_serovar_Typhimurium_str._LT2]	100	243	243
VFG000514(gb|NP_460379)_(ssaV)_type_III_secretion_system_major_export_apparatus_protein_ssaV_[TTSS(SPI-2_encode)_(VF0321)]_[Salmonella_enterica_subsp._enterica_serovar_Typhimurium_str._LT2]	99.85	2046	2046
VFG000501(gb|NP_460365)_(sseC)_type_III_secretion_system_hydrophilic_translocator	98.14	1455	1455
VFG000515(gb|NP_460380)_(ssaN)_type_III_secretion_system_ATPase_SsaN_[TTSS(SPI-2_encode)_(VF0321)]_[Salmonella_enterica_subsp._enterica_serovar_Typhimurium_str._LT2]	98.85	1302	1302
VFG000522(gb|NP_460387)_(ssaU)_type_III_secretion_system_export_apparatus_switch_protein_SsaU_[TTSS(SPI-2_encode)_(VF0321)]_[Salmonella_enterica_subsp._enterica_serovar_Typhimurium_str._LT2]	99.53	1059	1059
VFG000512(gb|NP_460377)_(ssaL)_type_III_secretion_system_gatekeeper_SsaL_[TTSS(SPI-2_encode)_(VF0321)]_[Salmonella_enterica_subsp._enterica_serovar_Typhimurium_str._LT2]	99.12	1017	1017
VFG000518(gb|NP_460383)_(ssaQ)_type_III_secretion_system_C_ring_protein_SsaQ_[TTSS(SPI-2_encode)_(VF0321)]_[Salmonella_enterica_subsp._enterica_serovar_Typhimurium_str._LT2]	98.45	969	969
VFG000505(gb|NP_460369)_(sseF)_type_III_secretion_system_effector_SseF_[TTSS(SPI-2_encode)_(VF0321)]_[Salmonella_enterica_subsp._enterica_serovar_Typhimurium_str._LT2]	99.23	783	783
VFG000521(gb|NP_460386)_(ssaT)_type_III_secretion_system_minor_export_apparatus_protein_SsaT_[TTSS(SPI-2_encode)_(VF0321)]_[Salmonella_enterica_subsp._enterica_serovar_Typhimurium_str._LT2]	98.59	780	780
VFG000510(gb|NP_460374)_(ssaJ)_type_III_secretion_system_inner_MS_ring_protein_SsaJ_[TTSS(SPI-2_encode)_(VF0321)]_[Salmonella_enterica_subsp._enterica_serovar_Typhimurium_str._LT2]	99.33	750	750
VFG000506(gb|NP_460370)_(sseG)_type_III_secretion_system_effector_SseG_[TTSS(SPI-2_encode)_(VF0321)]_[Salmonella_enterica_subsp._enterica_serovar_Typhimurium_str._LT2]	99.28	690	690
VFG000511(gb|NP_460376)_(ssaK)_type_III_secretion_system_stator_SsaK_[TTSS(SPI-2_encode)_(VF0321)]_[Salmonella_enterica_subsp._enterica_serovar_Typhimurium_str._LT2]	99.26	675	675
VFG000519(gb|NP_460384)_(ssaR)_type_III_secretion_system_minor_export_apparatus_protein_SsaR_[TTSS(SPI-2_encode)_(VF0321)]_[Salmonella_enterica_subsp._enterica_serovar_Typhimurium_str._LT2]	98.77	648	648
VFG000499(gb|NP_460363)_(sseB)_type_III_secretion_system_effector_SseB_[TTSS(SPI-2_encode)_(VF0321)]_[Salmonella_enterica_subsp._enterica_serovar_Typhimurium_str._LT2]	100	591	591
VFG000502(gb|NP_460366)_(sseD)_type_III_secretion_system_hydrophilic_translocator	97.45	588	588
VFG000500(gb|NP_460364)_(sscA)_chaperone_for_sseC_[SPI-2_encoded_T3SS_(SS021)]_[Salmonella_enterica_subsp._enterica_serovar_Typhimurium_str._LT2]	98.95	474	474
VFG000504(gb|NP_460368)_(sscB)_chaperone_for_sseF_[SPI-2_encoded_T3SS_(SS021)]_[Salmonella_enterica_subsp._enterica_serovar_Typhimurium_str._LT2]	100	435	435
VFG000503(gb|NP_460367)_(sseE)_type_III_secretion_system_effector_SseE_[TTSS(SPI-2_encode)_(VF0321)]_[Salmonella_enterica_subsp._enterica_serovar_Typhimurium_str._LT2]	98.8	417	417
VFG000517(gb|NP_460382)_(ssaP)_type_III_secretion_system_needle_length_regulator_SsaP_[TTSS(SPI-2_encode)_(VF0321)]_[Salmonella_enterica_subsp._enterica_serovar_Typhimurium_str._LT2]	99.73	375	375
VFG000516(gb|NP_460381)_(ssaO)_type_III_secretion_system_stalk_protein_SsaO_[TTSS(SPI-2_encode)_(VF0321)]_[Salmonella_enterica_subsp._enterica_serovar_Typhimurium_str._LT2]	99.47	378	378
VFG000513(gb|NP_460378)_(ssaM)_type_III_secretion_system_protein_SsaM_[TTSS(SPI-2_encode)_(VF0321)]_[Salmonella_enterica_subsp._enterica_serovar_Typhimurium_str._LT2]	100	369	369
VFG000498(gb|NP_460362)_(sseA)_chaperone_for_sseB_and_sseD_[TTSS(SPI-2_encode)_(VF0321)]_[Salmonella_enterica_subsp._enterica_serovar_Typhimurium_str._LT2]	99.69	327	327
VFG000520(gb|NP_460385)_(ssaS)_type_III_secretion_system_minor_export_apparatus_protein_SsaS_[TTSS(SPI-2_encode)_(VF0321)]_[Salmonella_enterica_subsp._enterica_serovar_Typhimurium_str._LT2]	99.63	267	267
VFG000509(gb|NP_460373)_(ssaI)_type_III_secretion_system_inner_rod_protein_SsaI_[TTSS(SPI-2_encode)_(VF0321)]_[Salmonella_enterica_subsp._enterica_serovar_Typhimurium_str._LT2]	100	249	249
VFG000508(gb|NP_460372)_(ssaH)_type_III_secretion_system_protein_SsaH_[TTSS(SPI-2_encode)_(VF0321)]_[Salmonella_enterica_subsp._enterica_serovar_Typhimurium_str._LT2]	99.56	228	228
VFG000507(gb|NP_460371)_(ssaG)_type_III_secretion_system_needle_filament_protein_SsaG_[TTSS(SPI-2_encode)_(VF0321)]_[Salmonella_enterica_subsp._enterica_serovar_Typhimurium_str._LT2]	100	216	216
VFG042066(gb|NP_460656)_(steC)_type_III_secretion_system_effector_SteC_[SPI-2_encoded_T3SS_(SS021)]_[Salmonella_enterica_subsp._enterica_serovar_Typhimurium_str._LT2]	98.54	1374	1374
VFG000471(gb|NP_460590)_(sseJ)_type_III_secretion_system_effector_SseJ	99.67	1227	1227
VFG003988(gb|NP_460561)_(sifB)_type_III_secretion_system_effector_SifB_[SPI-2_encoded_T3SS_(SS021)]_[Salmonella_enterica_subsp._enterica_serovar_Typhimurium_str._LT2]	98.21	951	951
VFG042067(gb|NP_460542)_(steA)_type_III_secretion_system_effector_SteA_[SPI-1_encoded_T3SS_(SS010)]_[Salmonella_enterica_subsp._enterica_serovar_Typhimurium_str._LT2]	97.79	633	633
VFG042214(gb|AAL20547)_(steB)_type_III_secretion_system_effector_SteB_[SPI-1_encoded_T3SS_(SS010)]_[Salmonella_enterica_subsp._enterica_serovar_Typhimurium_str._LT2]	99.75	402	402
VFG000467(gb|NP_460811)_(sopE2)_type_III_secretion_system_effector_SopE2	99.86	723	723
VFG043206(gb|YP_001006774)_(cheY)_chemotaxis_regulatory_protein_CheY_[peritrichous_flagella_(AI145)]_[Yersinia_enterocolitica_subsp._enterocolitica_8081]	78.21	390	390
VFG002322(gb|YP_001006729)_(fliC)_flagellin_[Flagella_(VF0394)]_[Yersinia_enterocolitica_subsp._enterocolitica_8081]	84.33	1101	1101
VFG000464(gb|NP_461011)_(sopA)_type_III_secretion_system_effector_SopA	99.7	2349	2349
VFG003982(gb|NP_461081)_(sseK2)_type_III_secretion_system_effector_SseK2_[SPI-2_encoded_T3SS_(SS021)]_[Salmonella_enterica_subsp._enterica_serovar_Typhimurium_str._LT2]	98.38	1047	1047
VFG048830(gb|YP_002920353.1)_(gnd)_6-phosphogluconate_dehydrogenase_[Capsule_(VF0560)]_[Klebsiella_pneumoniae_subsp._pneumoniae_NTUH-K2044]	83.89	1407	1409
VFG048808(gb|YP_002920351.1)_(manB)_phosphomannomutase_[Capsule_(VF0560)]_[Klebsiella_pneumoniae_subsp._pneumoniae_NTUH-K2044]	78.38	1371	1170
VFG000468(gb|NP_461184)_(sspH2)_type_III_secretion_system_effector_SspH2	99.69	2367	2261
VFG002305(gb|NP_461448)_(shdA)_AIDA_autotransporter-like_protein_[ShdA_(VF0398)]_[Salmonella_enterica_subsp._enterica_serovar_Typhimurium_str._LT2]	94.99	6120	2417
VFG003977(gb|NP_461229)_(sseL)_type_III_secretion_system_effector_SseL	96.86	954	954
VFG049018(gb|YP_002920501.1)_(rcsB)_transcriptional_regulator_RcsB_[RcsAB_(VF0571)]_[Klebsiella_pneumoniae_subsp._pneumoniae_NTUH-K2044]	86.02	651	651
VFG002306(gb|NP_461449)_(ratB)_putative_outer_membrane_protein_[RatB_(VF0399)]_[Salmonella_enterica_subsp._enterica_serovar_Typhimurium_str._LT2]	99.17	7308	7309
VFG002305(gb|NP_461448)_(shdA)_AIDA_autotransporter-like_protein_[ShdA_(VF0398)]_[Salmonella_enterica_subsp._enterica_serovar_Typhimurium_str._LT2]	98.48	6120	6102
VFG002307(gb|NP_461452)_(sinH)_intimin-like_protein_[SinH_(VF0400)]_[Salmonella_enterica_subsp._enterica_serovar_Typhimurium_str._LT2]	99.82	2193	2193
VFG044336(gb|YP_002920268)_(iroC)_ABC_transporter_[Sal_(VF0563)]_[Klebsiella_pneumoniae_subsp._pneumoniae_NTUH-K2044]	77.33	3696	3569
VFG012509(gb|NP_753167)_(iroC)_ATP_binding_cassette_transporter_[Salmochelin_(IA013)]_[Escherichia_coli_CFT073]	76.53	3738	3604
VFG003997(gb|NP_461706)_(pipB2)_type_III_secretion_system_effector_PipB3_[SPI-2_encoded_T3SS_(SS021)]_[Salmonella_enterica_subsp._enterica_serovar_Typhimurium_str._LT2]	99.34	1053	1053
VFG002302(gb|NP_461708)_(mig-14)_antimicrobial_peptide_resistance_protein_Mig-14_[Mig-14_(VF0395)]_[Salmonella_enterica_subsp._enterica_serovar_Typhimurium_str._LT2]	98.89	897	897
VFG044334(gb|YP_002920266)_(iroN)_salmochelin_receptor_IroN_[Sal_(VF0563)]_[Klebsiella_pneumoniae_subsp._pneumoniae_NTUH-K2044]	79.33	2175	2134
VFG000935(gb|NP_753164)_(iroN)_salmochelin_receptor_IroN_[IroN_(VF0230)]_[Escherichia_coli_CFT073]	78.4	2178	2083
VFG012505(gb|NP_753166)_(iroD)_esterase_[Salmochelin_(IA013)]_[Escherichia_coli_CFT073]	71.12	1230	1094
VFG000529(gb|NP_461786)_(avrA)_type_III_secretion_system_effector_AvrA	99.56	909	909
VFG000543(gb|NP_461803)_(sipA/sspA)_type_III_secretion_system_effector_SipA	99.76	2058	2058
VFG000557(gb|NP_461817)_(invA)_type_III_secretion_system_major_export_apparatus_protein_InvA_[TTSS(SPI-1_encode)_(VF0116)]_[Salmonella_enterica_subsp._enterica_serovar_Typhimurium_str._LT2]	99.08	2058	2058
VFG000546(gb|NP_461806)_(sipB/sspB)_type_III_secretion_system_hydrophilic_translocator	99.16	1782	1782
VFG000559(gb|NP_461819)_(invG)_type_III_secretion_system_secretin_invG_[TTSS(SPI-1_encode)_(VF0116)]_[Salmonella_enterica_subsp._enterica_serovar_Typhimurium_str._LT2]	99.35	1689	1689
VFG000540(gb|NP_461799)_(sptP)_type_III_secretion_system_effector_SptP	99.69	1632	1632
VFG000555(gb|NP_461815)_(invC)_type_III_secretion_system_ATPase_InvC_[TTSS(SPI-1_encode)_(VF0116)]_[Salmonella_enterica_subsp._enterica_serovar_Typhimurium_str._LT2]	99.61	1296	1296
VFG000545(gb|NP_461805)_(sipC/sspC)_type_III_secretion_system_hydrophilic_translocator	99.51	1230	1230
VFG000536(gb|NP_461795)_(prgH)_type_III_secretion_system_outer_MS_ring_protein_PrgH_[TTSS(SPI-1_encode)_(VF0116)]_[Salmonella_enterica_subsp._enterica_serovar_Typhimurium_str._LT2]	99.92	1179	1179
VFG000558(gb|NP_461818)_(invE)_type_III_secretion_system_gatekeeper_invE_[TTSS(SPI-1_encode)_(VF0116)]_[Salmonella_enterica_subsp._enterica_serovar_Typhimurium_str._LT2]	99.64	1119	1119
VFG000548(gb|NP_461808)_(spaS)_type_III_secretion_system_export_apparatus_switch_protein_SpaS_[TTSS(SPI-1_encode)_(VF0116)]_[Salmonella_enterica_subsp._enterica_serovar_Typhimurium_str._LT2]	98.88	1071	1071
VFG000544(gb|NP_461804)_(sipD)_type_III_secretion_system_hydrophilic_translocator	99.81	1032	1032
VFG000553(gb|NP_461813)_(invJ)_type_III_secretion_system_needle_length_regulator_InvJ_[TTSS(SPI-1_encode)_(VF0116)]_[Salmonella_enterica_subsp._enterica_serovar_Typhimurium_str._LT2]	99.31	1011	1011
VFG000466(gb|NP_461866)_(sopD)_type_III_secretion_system_effector_SopD_[TTSS(SPI-1_encode)_(VF0116)]_[Salmonella_enterica_subsp._enterica_serovar_Typhimurium_str._LT2]	98.74	954	954
VFG000552(gb|NP_461812)_(spaO)_type_III_secretion_system_C_ring_protein_SpaO_[TTSS(SPI-1_encode)_(VF0116)]_[Salmonella_enterica_subsp._enterica_serovar_Typhimurium_str._LT2]	99.89	912	912
VFG000549(gb|NP_461809)_(spaR)_type_III_secretion_system_minor_export_apparatus_protein_SpaR_[TTSS(SPI-1_encode)_(VF0116)]_[Salmonella_enterica_subsp._enterica_serovar_Typhimurium_str._LT2]	98.99	792	792
VFG000533(gb|NP_461792)_(prgK)_type_III_secretion_system_inner_MS_ring_protein_PrgK_[TTSS(SPI-1_encode)_(VF0116)]_[Salmonella_enterica_subsp._enterica_serovar_Typhimurium_str._LT2]	99.87	759	759
VFG000532(gb|NP_461790)_(orgB)_type_III_secretion_system_stator_OrgB_[TTSS(SPI-1_encode)_(VF0116)]_[Salmonella_enterica_subsp._enterica_serovar_Typhimurium_str._LT2]	99.71	681	681
VFG000551(gb|NP_461811)_(spaP)_type_III_secretion_system_minor_export_apparatus_protein_SpaP_[TTSS(SPI-1_encode)_(VF0116)]_[Salmonella_enterica_subsp._enterica_serovar_Typhimurium_str._LT2]	98.96	675	675
VFG000560(gb|NP_461820)_(invF)_type_III_secretion_system_regulatory_protein_InvF_[TTSS(SPI-1_encode)_(VF0116)]_[Salmonella_enterica_subsp._enterica_serovar_Typhimurium_str._LT2]	99.23	651	651
VFG003645(gb|NP_461791)_(orgA)_type_III_secretion_system_accessory_cytosolic_protein_OrgA_[SPI-1_encoded_T3SS_(SS010)]_[Salmonella_enterica_subsp._enterica_serovar_Typhimurium_str._LT2]	100	600	600
VFG000547(gb|NP_461807)_(sicA)_chaparone_for_SipC_and_SipB_[TTSS(SPI-1_encode)_(VF0116)]_[Salmonella_enterica_subsp._enterica_serovar_Typhimurium_str._LT2]	99.2	498	498
VFG003635(gb|NP_461789)_(orgC)_type_III_secretion_system_effector_OrgC_[SPI-1_encoded_T3SS_(SS010)]_[Salmonella_enterica_subsp._enterica_serovar_Typhimurium_str._LT2]	99.56	453	453
VFG000554(gb|NP_461814)_(invI)_type_III_secretion_system_stalk_protein_InvI_[TTSS(SPI-1_encode)_(VF0116)]_[Salmonella_enterica_subsp._enterica_serovar_Typhimurium_str._LT2]	100	444	444
VFG000561(gb|NP_461821)_(invH)_type_III_secretion_system_pilotin_invG_[TTSS(SPI-1_encode)_(VF0116)]_[Salmonella_enterica_subsp._enterica_serovar_Typhimurium_str._LT2]	99.77	444	444
VFG000556(gb|NP_461816)_(invB)_type_III_secretion_system_protein_InvB_[TTSS(SPI-1_encode)_(VF0116)]_[Salmonella_enterica_subsp._enterica_serovar_Typhimurium_str._LT2]	99.02	408	408
VFG000541(gb|NP_461800)_(sicP)_chaparone_for_SptP_[TTSS(SPI-1_encode)_(VF0116)]_[Salmonella_enterica_subsp._enterica_serovar_Typhimurium_str._LT2]	100	393	393
VFG000534(gb|NP_461793)_(prgJ)_type_III_secretion_system_inner_rod_protein_PrgJ_[TTSS(SPI-1_encode)_(VF0116)]_[Salmonella_enterica_subsp._enterica_serovar_Typhimurium_str._LT2]	100	306	306
VFG000550(gb|NP_461810)_(spaQ)_type_III_secretion_system_minor_export_apparatus_protein_SpaQ_[TTSS(SPI-1_encode)_(VF0116)]_[Salmonella_enterica_subsp._enterica_serovar_Typhimurium_str._LT2]	100	261	261
VFG000535(gb|NP_461794)_(prgI)_type_III_secretion_system_needle_filament_protein_PrgI_[TTSS(SPI-1_encode)_(VF0116)]_[Salmonella_enterica_subsp._enterica_serovar_Typhimurium_str._LT2]	99.59	243	243
VFG002304(gb|NP_462656)_(misL)_putative_autotransporter_[MisL_(VF0397)]_[Salmonella_enterica_subsp._enterica_serovar_Typhimurium_str._LT2]	99.09	2868	2868
VFG000454(gb|NP_462539)_(lpfC)_long_polar_fimbrial_usher_protein_LpfC_[Lpf_(VF0105)]_[Salmonella_enterica_subsp._enterica_serovar_Typhimurium_str._LT2]	99.76	2529	2529
VFG000453(gb|NP_462538)_(lpfD)_long_polar_fimbrial_protein_LpfD_[Lpf_(VF0105)]_[Salmonella_enterica_subsp._enterica_serovar_Typhimurium_str._LT2]	99.91	1080	1080
VFG000455(gb|NP_462540)_(lpfB)_long_polar_fimbrial_chaperone_protein_LpfB_[Lpf_(VF0105)]_[Salmonella_enterica_subsp._enterica_serovar_Typhimurium_str._LT2]	99.57	699	699
VFG000456(gb|NP_462541)_(lpfA)_long_polar_fimbria_protein_LpfA_[Lpf_(VF0105)]_[Salmonella_enterica_subsp._enterica_serovar_Typhimurium_str._LT2]	99.81	537	537
VFG000452(gb|NP_462537)_(lpfE)_long_polar_fimbrial_minor_subunit_LpfE	100	528	528										976
VFG000574(gb|NP_462662)_(mgtB)_Mg2+_transport_protein_[MgtBC_(VF0106)]_[Salmonella_enterica_subsp._enterica_serovar_Typhimurium_str._LT2]	99.19	2727	2727
VFG000575(gb|NP_462663)_(mgtC)_Mg2+_transport_protein_[MgtBC_(VF0106)]_[Salmonella_enterica_subsp._enterica_serovar_Typhimurium_str._LT2]	98.56	696	696
VFG004016(gb|NP_463026)_(sseK1)_type_III_secretion_system_effector_SseK1_[SPI-2_encoded_T3SS_(SS021)]_[Salmonella_enterica_subsp._enterica_serovar_Typhimurium_str._LT2]	99.21	1011	1011
VFG004155(gb|NP_459028)_(bcfC)_fimbrial_usher_[bovine_colonization_factor_(Bcf)_(AI058)]_[Salmonella_enterica_subsp._enterica_serovar_Typhimurium_str._LT2]	99.08	2622	2622
VFG004160(gb|NP_459029)_(bcfD)_fimbrial_adhesin_protein_[bovine_colonization_factor_(Bcf)_(AI058)]_[Salmonella_enterica_subsp._enterica_serovar_Typhimurium_str._LT2]	99.11	1008	1008
VFG004175(gb|NP_459032)_(bcfG)_fimbrial_chaparone_[bovine_colonization_factor_(Bcf)_(AI058)]_[Salmonella_enterica_subsp._enterica_serovar_Typhimurium_str._LT2]	99.04	732	732
VFG004150(gb|NP_459027)_(bcfB)_fimbrial_chaparone_[bovine_colonization_factor_(Bcf)_(AI058)]_[Salmonella_enterica_subsp._enterica_serovar_Typhimurium_str._LT2]	99.85	687	687
VFG004145(gb|NP_459026)_(bcfA)_fimbrial_subunit_[bovine_colonization_factor_(Bcf)_(AI058)]_[Salmonella_enterica_subsp._enterica_serovar_Typhimurium_str._LT2]	99.63	543	543
VFG004165(gb|NP_459030)_(bcfE)_fimbrial_subunit_[bovine_colonization_factor_(Bcf)_(AI058)]_[Salmonella_enterica_subsp._enterica_serovar_Typhimurium_str._LT2]	97.8	546	546
VFG004170(gb|NP_459031)_(bcfF)_fimbrial_subunit_[bovine_colonization_factor_(Bcf)_(AI058)]_[Salmonella_enterica_subsp._enterica_serovar_Typhimurium_str._LT2]	98.46	519	519

## Sheet: Cholerasuis
Virulence_ Gene	% Similarity	Reference Length	Matched Query Length
VFG013412(gb|NP_439302)_(lpxC)_UDP-3-O-(R-3-hydroxymyristoyl)-N-acetylglucosamine_deacetylase_[LOS_(CVF494)]_[Haemophilus_influenzae_Rd_KW20]	72.12	918	721
VFG000446(gb|NP_459541)_(fimD)_usher_protein_FimD_[Type_1_fimbriae_(VF0102)]_[Salmonella_enterica_subsp._enterica_serovar_Typhimurium_str._LT2]	99.05	2613	2619
VFG049144(gb|YP_002918165.1)_(acrB)_acriflavine_resistance_protein_B_[AcrAB_(VF0568)]_[Klebsiella_pneumoniae_subsp._pneumoniae_NTUH-K2044]	83.89	3147	3141
VFG000930(gb|NP_752604)_(entF)_enterobactin_synthase_multienzyme_complex_component	75.08	3882	3869
VFG000447(gb|NP_459542)_(fimH)_type_I_fimbriae_minor_fimbrial_subunit_FimH	97.52	1008	1008
VFG000923(gb|NP_752600)_(fepA)_ferrienterobactin_outer_membrane_transporter_[Enterobactin_(VF0228)]_[Escherichia_coli_CFT073]	79.29	2241	2289
VFG000445(gb|NP_459540)_(fimC)_chaperone_protein_FimC_[Type_1_fimbriae_(VF0102)]_[Salmonella_enterica_subsp._enterica_serovar_Typhimurium_str._LT2]	99.71	693	693
VFG000932(gb|NP_752612)_(entE)_2	79.94	1611	1595
VFG000444(gb|NP_459539)_(fimI)_fimbrial_protein_internal_segment_[Type_1_fimbriae_(VF0102)]_[Salmonella_enterica_subsp._enterica_serovar_Typhimurium_str._LT2]	98.69	534	534
VFG000448(gb|NP_459543)_(fimF)_type_I_fimbriae_adaptor_protein_FimF_[Type_1_fimbriae_(VF0102)]_[Salmonella_enterica_subsp._enterica_serovar_Typhimurium_str._LT2]	99.04	519	519
VFG048429(gb|YP_002918378.1)_(entE)_enterobactin_synthase_subunit_E_[Ent_(VF0562)]_[Klebsiella_pneumoniae_subsp._pneumoniae_NTUH-K2044]	76.37	1608	1587
VFG049133(gb|YP_002918166.1)_(acrA)_acriflavine_resistance_protein_A_[AcrAB_(VF0568)]_[Klebsiella_pneumoniae_subsp._pneumoniae_NTUH-K2044]	78.22	1194	1166
VFG048459(gb|YP_002918375.1)_(ybdA)_enterobactin_exporter_EntS_[Ent_(VF0562)]_[Klebsiella_pneumoniae_subsp._pneumoniae_NTUH-K2044]	77.48	1242	1221
VFG000928(gb|NP_752607)_(fepG)_iron-enterobactin_ABC_transporter_permease_[Enterobactin_(VF0228)]_[Escherichia_coli_CFT073]	80.57	993	911
VFG048478(gb|YP_002918372.1)_(fepG)_iron-enterobactin_transporter_permease_[Ent_(VF0562)]_[Klebsiella_pneumoniae_subsp._pneumoniae_NTUH-K2044]	80.8	993	875
VFG048419(gb|YP_002918379.1)_(entB)_2	80.88	852	842
VFG044159(gb|NP_752602)_(fes)_enterobactin/ferric_enterobactin_esterase_[enterobactin_(IA019)]_[Escherichia_coli_CFT073]	73.74	1203	1154
VFG000669(gb|NP_706257)_(gtrA)_bactoprenol-linked_glucose_translocase/flippase_[LPS_(VF0124)]_[Shigella_flexneri_2a_str._301]	75.34	363	365
VFG000469(gb|NP_459778)_(slrP)_type_III_secretion_system_effector_SlrP	96.74	2298	2298
VFG042068(gb|NP_459947)_(sopD2)_type_III_secretion_system_effector_SopD2_[SPI-2_encoded_T3SS_(SS021)]_[Salmonella_enterica_subsp._enterica_serovar_Typhimurium_str._LT2]	99.48	960	960
VFG000463(gb|NP_460019)_(sodCI)_Gifsy-2_prophage:_superoxide_dismutase_precursor_(Cu-Zn)_[SodCI_(VF0109)]_[Salmonella_enterica_subsp._enterica_serovar_Typhimurium_str._LT2]	100	534	534
VFG000465(gb|NP_460064)_(sopB/sigD)_type_III_secretion_system_effector_SopB	100	1686	1686
VFG000589(gb|NP_460061)_(pipB)_type_III_secretion_system_effector_PipB_[SPI-2_encoded_T3SS_(SS021)]_[Salmonella_enterica_subsp._enterica_serovar_Typhimurium_str._LT2]	99.43	876	876
VFG003971(gb|NP_460026)_(sseI/srfH)_type_III_secretion_system_effector_SseI/SrfH	99.73	969	747
VFG001443(gb|AAF37887)_(ompA)_outer_membrane_protein_A_[OmpA_(VF0236)]_[Escherichia_coli_O18:K1:H7_str._RS218]	89.55	1041	1053
VFG000462(gb|NP_460110)_(csgG)_curli_production_assembly/transport_protein_CsgG_[Agf_(VF0103)]_[Salmonella_enterica_subsp._enterica_serovar_Typhimurium_str._LT2]	99.76	834	834
VFG004125(gb|NP_460113)_(csgD)_DNA-binding_transcriptional_regulator_CsgD_[curli_fibers/thin_aggregative_fimbriae_(AGF)_(AI094)]_[Salmonella_enterica_subsp._enterica_serovar_Typhimurium_str._LT2]	99.69	651	651
VFG000457(gb|NP_460114)_(csgB)_minor_curlin_subunit_precursor	99.78	456	456
VFG000458(gb|NP_460115)_(csgA)_curlin_major_subunit_CsgA_[Agf_(VF0103)]_[Salmonella_enterica_subsp._enterica_serovar_Typhimurium_str._LT2]	98.9	456	456
VFG000461(gb|NP_460111)_(csgF)_curli_production_assembly/transport_protein_CsgF_[Agf_(VF0103)]_[Salmonella_enterica_subsp._enterica_serovar_Typhimurium_str._LT2]	99.52	417	417
VFG000460(gb|NP_460112)_(csgE)_curli_production_assembly/transport_protein_CsgE_[Agf_(VF0103)]_[Salmonella_enterica_subsp._enterica_serovar_Typhimurium_str._LT2]	100	396	396
VFG000459(gb|NP_460116)_(csgC)_curli_assembly_protein_CsgC_[Agf_(VF0103)]_[Salmonella_enterica_subsp._enterica_serovar_Typhimurium_str._LT2]	99.69	327	327
VFG000470(gb|NP_460194)_(sifA)_type_III_secretion_system_effector_SifA	99.9	1011	1011
VFG000514(gb|NP_460379)_(ssaV)_type_III_secretion_system_major_export_apparatus_protein_ssaV_[TTSS(SPI-2_encode)_(VF0321)]_[Salmonella_enterica_subsp._enterica_serovar_Typhimurium_str._LT2]	99.32	2046	2046
VFG000495(gb|NP_460359)_(ssaC)_type_III_secretion_system_secretin_SsaC_[TTSS(SPI-2_encode)_(VF0321)]_[Salmonella_enterica_subsp._enterica_serovar_Typhimurium_str._LT2]	98.73	1494	1494
VFG042066(gb|NP_460656)_(steC)_type_III_secretion_system_effector_SteC_[SPI-2_encoded_T3SS_(SS021)]_[Salmonella_enterica_subsp._enterica_serovar_Typhimurium_str._LT2]	99.13	1374	1374
VFG000501(gb|NP_460365)_(sseC)_type_III_secretion_system_hydrophilic_translocator	97.25	1455	1455
VFG000515(gb|NP_460380)_(ssaN)_type_III_secretion_system_ATPase_SsaN_[TTSS(SPI-2_encode)_(VF0321)]_[Salmonella_enterica_subsp._enterica_serovar_Typhimurium_str._LT2]	98.39	1302	1302
VFG000471(gb|NP_460590)_(sseJ)_type_III_secretion_system_effector_SseJ	99.76	1227	1227
VFG000496(gb|NP_460360)_(ssaD)_type_III_secretion_system_outer_MS_ring_protein_SsaD_[TTSS(SPI-2_encode)_(VF0321)]_[Salmonella_enterica_subsp._enterica_serovar_Typhimurium_str._LT2]	99.42	1212	1212
VFG000522(gb|NP_460387)_(ssaU)_type_III_secretion_system_export_apparatus_switch_protein_SsaU_[TTSS(SPI-2_encode)_(VF0321)]_[Salmonella_enterica_subsp._enterica_serovar_Typhimurium_str._LT2]	99.24	1059	1059
VFG000512(gb|NP_460377)_(ssaL)_type_III_secretion_system_gatekeeper_SsaL_[TTSS(SPI-2_encode)_(VF0321)]_[Salmonella_enterica_subsp._enterica_serovar_Typhimurium_str._LT2]	99.02	1017	1017
VFG000518(gb|NP_460383)_(ssaQ)_type_III_secretion_system_C_ring_protein_SsaQ_[TTSS(SPI-2_encode)_(VF0321)]_[Salmonella_enterica_subsp._enterica_serovar_Typhimurium_str._LT2]	98.25	969	969
VFG003988(gb|NP_460561)_(sifB)_type_III_secretion_system_effector_SifB_[SPI-2_encoded_T3SS_(SS021)]_[Salmonella_enterica_subsp._enterica_serovar_Typhimurium_str._LT2]	98.63	951	951
VFG000521(gb|NP_460386)_(ssaT)_type_III_secretion_system_minor_export_apparatus_protein_SsaT_[TTSS(SPI-2_encode)_(VF0321)]_[Salmonella_enterica_subsp._enterica_serovar_Typhimurium_str._LT2]	98.97	780	780
VFG000510(gb|NP_460374)_(ssaJ)_type_III_secretion_system_inner_MS_ring_protein_SsaJ_[TTSS(SPI-2_encode)_(VF0321)]_[Salmonella_enterica_subsp._enterica_serovar_Typhimurium_str._LT2]	99.07	750	750
VFG000505(gb|NP_460369)_(sseF)_type_III_secretion_system_effector_SseF_[TTSS(SPI-2_encode)_(VF0321)]_[Salmonella_enterica_subsp._enterica_serovar_Typhimurium_str._LT2]	97.45	783	783
VFG000506(gb|NP_460370)_(sseG)_type_III_secretion_system_effector_SseG_[TTSS(SPI-2_encode)_(VF0321)]_[Salmonella_enterica_subsp._enterica_serovar_Typhimurium_str._LT2]	99.13	690	690
VFG000511(gb|NP_460376)_(ssaK)_type_III_secretion_system_stator_SsaK_[TTSS(SPI-2_encode)_(VF0321)]_[Salmonella_enterica_subsp._enterica_serovar_Typhimurium_str._LT2]	98.81	675	675
VFG000519(gb|NP_460384)_(ssaR)_type_III_secretion_system_minor_export_apparatus_protein_SsaR_[TTSS(SPI-2_encode)_(VF0321)]_[Salmonella_enterica_subsp._enterica_serovar_Typhimurium_str._LT2]	98.92	648	648
VFG000502(gb|NP_460366)_(sseD)_type_III_secretion_system_hydrophilic_translocator	98.13	588	588
VFG000499(gb|NP_460363)_(sseB)_type_III_secretion_system_effector_SseB_[TTSS(SPI-2_encode)_(VF0321)]_[Salmonella_enterica_subsp._enterica_serovar_Typhimurium_str._LT2]	97.8	591	591
VFG042067(gb|NP_460542)_(steA)_type_III_secretion_system_effector_SteA_[SPI-1_encoded_T3SS_(SS010)]_[Salmonella_enterica_subsp._enterica_serovar_Typhimurium_str._LT2]	94.47	633	633
VFG000500(gb|NP_460364)_(sscA)_chaperone_for_sseC_[SPI-2_encoded_T3SS_(SS021)]_[Salmonella_enterica_subsp._enterica_serovar_Typhimurium_str._LT2]	99.16	474	474
VFG000504(gb|NP_460368)_(sscB)_chaperone_for_sseF_[SPI-2_encoded_T3SS_(SS021)]_[Salmonella_enterica_subsp._enterica_serovar_Typhimurium_str._LT2]	100	435	435
VFG000503(gb|NP_460367)_(sseE)_type_III_secretion_system_effector_SseE_[TTSS(SPI-2_encode)_(VF0321)]_[Salmonella_enterica_subsp._enterica_serovar_Typhimurium_str._LT2]	99.76	417	417
VFG042214(gb|AAL20547)_(steB)_type_III_secretion_system_effector_SteB_[SPI-1_encoded_T3SS_(SS010)]_[Salmonella_enterica_subsp._enterica_serovar_Typhimurium_str._LT2]	100	402	402
VFG000494(gb|NP_460358)_(spiC/ssaB)_type_III_secretion_system_protein_SsaB_[TTSS(SPI-2_encode)_(VF0321)]_[Salmonella_enterica_subsp._enterica_serovar_Typhimurium_str._LT2]	99.75	402	402
VFG000516(gb|NP_460381)_(ssaO)_type_III_secretion_system_stalk_protein_SsaO_[TTSS(SPI-2_encode)_(VF0321)]_[Salmonella_enterica_subsp._enterica_serovar_Typhimurium_str._LT2]	100	378	378
VFG000517(gb|NP_460382)_(ssaP)_type_III_secretion_system_needle_length_regulator_SsaP_[TTSS(SPI-2_encode)_(VF0321)]_[Salmonella_enterica_subsp._enterica_serovar_Typhimurium_str._LT2]	98.93	375	375
VFG000513(gb|NP_460378)_(ssaM)_type_III_secretion_system_protein_SsaM_[TTSS(SPI-2_encode)_(VF0321)]_[Salmonella_enterica_subsp._enterica_serovar_Typhimurium_str._LT2]	97.29	369	369
VFG000498(gb|NP_460362)_(sseA)_chaperone_for_sseB_and_sseD_[TTSS(SPI-2_encode)_(VF0321)]_[Salmonella_enterica_subsp._enterica_serovar_Typhimurium_str._LT2]	99.39	327	327
VFG000520(gb|NP_460385)_(ssaS)_type_III_secretion_system_minor_export_apparatus_protein_SsaS_[TTSS(SPI-2_encode)_(VF0321)]_[Salmonella_enterica_subsp._enterica_serovar_Typhimurium_str._LT2]	99.25	267	267
VFG000509(gb|NP_460373)_(ssaI)_type_III_secretion_system_inner_rod_protein_SsaI_[TTSS(SPI-2_encode)_(VF0321)]_[Salmonella_enterica_subsp._enterica_serovar_Typhimurium_str._LT2]	98.8	249	249
VFG000497(gb|NP_460361)_(ssaE)_chaperone_for_sseB_[TTSS(SPI-2_encode)_(VF0321)]_[Salmonella_enterica_subsp._enterica_serovar_Typhimurium_str._LT2]	98.35	243	243
VFG000508(gb|NP_460372)_(ssaH)_type_III_secretion_system_protein_SsaH_[TTSS(SPI-2_encode)_(VF0321)]_[Salmonella_enterica_subsp._enterica_serovar_Typhimurium_str._LT2]	100	228	228
VFG000507(gb|NP_460371)_(ssaG)_type_III_secretion_system_needle_filament_protein_SsaG_[TTSS(SPI-2_encode)_(VF0321)]_[Salmonella_enterica_subsp._enterica_serovar_Typhimurium_str._LT2]	100	216	216
VFG000467(gb|NP_460811)_(sopE2)_type_III_secretion_system_effector_SopE2	98.06	723	723
VFG043213(gb|YP_001006782)_(motA)_flagellar_motor_protein_MotA_[peritrichous_flagella_(AI145)]_[Yersinia_enterocolitica_subsp._enterocolitica_8081]	74.65	888	785
VFG043206(gb|YP_001006774)_(cheY)_chemotaxis_regulatory_protein_CheY_[peritrichous_flagella_(AI145)]_[Yersinia_enterocolitica_subsp._enterocolitica_8081]	78.72	390	390
VFG043211(gb|YP_001006780)_(cheA)_chemotaxis_protein_CheA_[peritrichous_flagella_(AI145)]_[Yersinia_enterocolitica_subsp._enterocolitica_8081]	77.03	2055	370
VFG000464(gb|NP_461011)_(sopA)_type_III_secretion_system_effector_SopA	97.87	2349	2349
VFG048830(gb|YP_002920353.1)_(gnd)_6-phosphogluconate_dehydrogenase_[Capsule_(VF0560)]_[Klebsiella_pneumoniae_subsp._pneumoniae_NTUH-K2044]	84.1	1407	1409
VFG048808(gb|YP_002920351.1)_(manB)_phosphomannomutase_[Capsule_(VF0560)]_[Klebsiella_pneumoniae_subsp._pneumoniae_NTUH-K2044]	78.09	1371	1371
VFG000468(gb|NP_461184)_(sspH2)_type_III_secretion_system_effector_SspH2	99.1	2367	2567
VFG003977(gb|NP_461229)_(sseL)_type_III_secretion_system_effector_SseL	96.86	954	954
VFG049018(gb|YP_002920501.1)_(rcsB)_transcriptional_regulator_RcsB_[RcsAB_(VF0571)]_[Klebsiella_pneumoniae_subsp._pneumoniae_NTUH-K2044]	85.87	651	651
VFG002306(gb|NP_461449)_(ratB)_putative_outer_membrane_protein_[RatB_(VF0399)]_[Salmonella_enterica_subsp._enterica_serovar_Typhimurium_str._LT2]	98.92	7308	7309
VFG002305(gb|NP_461448)_(shdA)_AIDA_autotransporter-like_protein_[ShdA_(VF0398)]_[Salmonella_enterica_subsp._enterica_serovar_Typhimurium_str._LT2]	95.3	6120	6102
VFG002307(gb|NP_461452)_(sinH)_intimin-like_protein_[SinH_(VF0400)]_[Salmonella_enterica_subsp._enterica_serovar_Typhimurium_str._LT2]	99.77	2193	2193
VFG004006(gb|NP_461519)_(gogB)_type_III_secretion_system_effector_GogB	99.19	1494	1482
VFG000543(gb|NP_461803)_(sipA/sspA)_type_III_secretion_system_effector_SipA	99.81	2058	2058
VFG000557(gb|NP_461817)_(invA)_type_III_secretion_system_major_export_apparatus_protein_InvA_[TTSS(SPI-1_encode)_(VF0116)]_[Salmonella_enterica_subsp._enterica_serovar_Typhimurium_str._LT2]	99.13	2058	2058
VFG000546(gb|NP_461806)_(sipB/sspB)_type_III_secretion_system_hydrophilic_translocator	98.99	1782	1782
VFG000559(gb|NP_461819)_(invG)_type_III_secretion_system_secretin_invG_[TTSS(SPI-1_encode)_(VF0116)]_[Salmonella_enterica_subsp._enterica_serovar_Typhimurium_str._LT2]	99.17	1689	1689
VFG000540(gb|NP_461799)_(sptP)_type_III_secretion_system_effector_SptP	99.39	1632	1632
VFG000555(gb|NP_461815)_(invC)_type_III_secretion_system_ATPase_InvC_[TTSS(SPI-1_encode)_(VF0116)]_[Salmonella_enterica_subsp._enterica_serovar_Typhimurium_str._LT2]	99.31	1296	1296
VFG000545(gb|NP_461805)_(sipC/sspC)_type_III_secretion_system_hydrophilic_translocator	99.76	1230	1230
VFG000536(gb|NP_461795)_(prgH)_type_III_secretion_system_outer_MS_ring_protein_PrgH_[TTSS(SPI-1_encode)_(VF0116)]_[Salmonella_enterica_subsp._enterica_serovar_Typhimurium_str._LT2]	99.58	1179	1179
VFG000558(gb|NP_461818)_(invE)_type_III_secretion_system_gatekeeper_invE_[TTSS(SPI-1_encode)_(VF0116)]_[Salmonella_enterica_subsp._enterica_serovar_Typhimurium_str._LT2]	99.73	1119	1119
VFG044336(gb|YP_002920268)_(iroC)_ABC_transporter_[Sal_(VF0563)]_[Klebsiella_pneumoniae_subsp._pneumoniae_NTUH-K2044]	77.24	3696	3572
VFG000548(gb|NP_461808)_(spaS)_type_III_secretion_system_export_apparatus_switch_protein_SpaS_[TTSS(SPI-1_encode)_(VF0116)]_[Salmonella_enterica_subsp._enterica_serovar_Typhimurium_str._LT2]	98.69	1071	1071
VFG003997(gb|NP_461706)_(pipB2)_type_III_secretion_system_effector_PipB3_[SPI-2_encoded_T3SS_(SS021)]_[Salmonella_enterica_subsp._enterica_serovar_Typhimurium_str._LT2]	99.05	1053	1053
VFG000544(gb|NP_461804)_(sipD)_type_III_secretion_system_hydrophilic_translocator	99.71	1032	1032
VFG012509(gb|NP_753167)_(iroC)_ATP_binding_cassette_transporter_[Salmochelin_(IA013)]_[Escherichia_coli_CFT073]	76.3	3738	3607
VFG000553(gb|NP_461813)_(invJ)_type_III_secretion_system_needle_length_regulator_InvJ_[TTSS(SPI-1_encode)_(VF0116)]_[Salmonella_enterica_subsp._enterica_serovar_Typhimurium_str._LT2]	99.11	1011	1011
VFG000552(gb|NP_461812)_(spaO)_type_III_secretion_system_C_ring_protein_SpaO_[TTSS(SPI-1_encode)_(VF0116)]_[Salmonella_enterica_subsp._enterica_serovar_Typhimurium_str._LT2]	99.01	912	912
VFG002302(gb|NP_461708)_(mig-14)_antimicrobial_peptide_resistance_protein_Mig-14_[Mig-14_(VF0395)]_[Salmonella_enterica_subsp._enterica_serovar_Typhimurium_str._LT2]	98.1	897	897
VFG044334(gb|YP_002920266)_(iroN)_salmochelin_receptor_IroN_[Sal_(VF0563)]_[Klebsiella_pneumoniae_subsp._pneumoniae_NTUH-K2044]	79.29	2175	2134
VFG000549(gb|NP_461809)_(spaR)_type_III_secretion_system_minor_export_apparatus_protein_SpaR_[TTSS(SPI-1_encode)_(VF0116)]_[Salmonella_enterica_subsp._enterica_serovar_Typhimurium_str._LT2]	99.49	792	792
VFG000533(gb|NP_461792)_(prgK)_type_III_secretion_system_inner_MS_ring_protein_PrgK_[TTSS(SPI-1_encode)_(VF0116)]_[Salmonella_enterica_subsp._enterica_serovar_Typhimurium_str._LT2]	99.6	759	759
VFG000935(gb|NP_753164)_(iroN)_salmochelin_receptor_IroN_[IroN_(VF0230)]_[Escherichia_coli_CFT073]	77.69	2178	2187
VFG000532(gb|NP_461790)_(orgB)_type_III_secretion_system_stator_OrgB_[TTSS(SPI-1_encode)_(VF0116)]_[Salmonella_enterica_subsp._enterica_serovar_Typhimurium_str._LT2]	99.85	681	681
VFG000551(gb|NP_461811)_(spaP)_type_III_secretion_system_minor_export_apparatus_protein_SpaP_[TTSS(SPI-1_encode)_(VF0116)]_[Salmonella_enterica_subsp._enterica_serovar_Typhimurium_str._LT2]	99.11	675	675
VFG000560(gb|NP_461820)_(invF)_type_III_secretion_system_regulatory_protein_InvF_[TTSS(SPI-1_encode)_(VF0116)]_[Salmonella_enterica_subsp._enterica_serovar_Typhimurium_str._LT2]	99.85	651	651
VFG003645(gb|NP_461791)_(orgA)_type_III_secretion_system_accessory_cytosolic_protein_OrgA_[SPI-1_encoded_T3SS_(SS010)]_[Salmonella_enterica_subsp._enterica_serovar_Typhimurium_str._LT2]	100	600	600
VFG000547(gb|NP_461807)_(sicA)_chaparone_for_SipC_and_SipB_[TTSS(SPI-1_encode)_(VF0116)]_[Salmonella_enterica_subsp._enterica_serovar_Typhimurium_str._LT2]	98.8	498	498
VFG003635(gb|NP_461789)_(orgC)_type_III_secretion_system_effector_OrgC_[SPI-1_encoded_T3SS_(SS010)]_[Salmonella_enterica_subsp._enterica_serovar_Typhimurium_str._LT2]	99.56	453	453
VFG000554(gb|NP_461814)_(invI)_type_III_secretion_system_stalk_protein_InvI_[TTSS(SPI-1_encode)_(VF0116)]_[Salmonella_enterica_subsp._enterica_serovar_Typhimurium_str._LT2]	100	444	444
VFG000561(gb|NP_461821)_(invH)_type_III_secretion_system_pilotin_invG_[TTSS(SPI-1_encode)_(VF0116)]_[Salmonella_enterica_subsp._enterica_serovar_Typhimurium_str._LT2]	99.1	444	444
VFG000556(gb|NP_461816)_(invB)_type_III_secretion_system_protein_InvB_[TTSS(SPI-1_encode)_(VF0116)]_[Salmonella_enterica_subsp._enterica_serovar_Typhimurium_str._LT2]	99.75	408	408
VFG000541(gb|NP_461800)_(sicP)_chaparone_for_SptP_[TTSS(SPI-1_encode)_(VF0116)]_[Salmonella_enterica_subsp._enterica_serovar_Typhimurium_str._LT2]	98.98	393	393
VFG000534(gb|NP_461793)_(prgJ)_type_III_secretion_system_inner_rod_protein_PrgJ_[TTSS(SPI-1_encode)_(VF0116)]_[Salmonella_enterica_subsp._enterica_serovar_Typhimurium_str._LT2]	100	306	306
VFG000550(gb|NP_461810)_(spaQ)_type_III_secretion_system_minor_export_apparatus_protein_SpaQ_[TTSS(SPI-1_encode)_(VF0116)]_[Salmonella_enterica_subsp._enterica_serovar_Typhimurium_str._LT2]	100	261	261
VFG000535(gb|NP_461794)_(prgI)_type_III_secretion_system_needle_filament_protein_PrgI_[TTSS(SPI-1_encode)_(VF0116)]_[Salmonella_enterica_subsp._enterica_serovar_Typhimurium_str._LT2]	100	243	243
VFG012505(gb|NP_753166)_(iroD)_esterase_[Salmochelin_(IA013)]_[Escherichia_coli_CFT073]	72.03	1230	1162
VFG000466(gb|NP_461866)_(sopD)_type_III_secretion_system_effector_SopD_[TTSS(SPI-1_encode)_(VF0116)]_[Salmonella_enterica_subsp._enterica_serovar_Typhimurium_str._LT2]	98.95	954	954
VFG000454(gb|NP_462539)_(lpfC)_long_polar_fimbrial_usher_protein_LpfC_[Lpf_(VF0105)]_[Salmonella_enterica_subsp._enterica_serovar_Typhimurium_str._LT2]	99.53	2529	2529
VFG000453(gb|NP_462538)_(lpfD)_long_polar_fimbrial_protein_LpfD_[Lpf_(VF0105)]_[Salmonella_enterica_subsp._enterica_serovar_Typhimurium_str._LT2]	99.54	1080	1080
VFG000455(gb|NP_462540)_(lpfB)_long_polar_fimbrial_chaperone_protein_LpfB_[Lpf_(VF0105)]_[Salmonella_enterica_subsp._enterica_serovar_Typhimurium_str._LT2]	99.86	699	699
VFG000456(gb|NP_462541)_(lpfA)_long_polar_fimbria_protein_LpfA_[Lpf_(VF0105)]_[Salmonella_enterica_subsp._enterica_serovar_Typhimurium_str._LT2]	100	537	537
VFG000452(gb|NP_462537)_(lpfE)_long_polar_fimbrial_minor_subunit_LpfE	98.48	528	528
VFG002304(gb|NP_462656)_(misL)_putative_autotransporter_[MisL_(VF0397)]_[Salmonella_enterica_subsp._enterica_serovar_Typhimurium_str._LT2]	98.36	2868	2868
VFG000574(gb|NP_462662)_(mgtB)_Mg2+_transport_protein_[MgtBC_(VF0106)]_[Salmonella_enterica_subsp._enterica_serovar_Typhimurium_str._LT2]	99.19	2727	2727
VFG000575(gb|NP_462663)_(mgtC)_Mg2+_transport_protein_[MgtBC_(VF0106)]_[Salmonella_enterica_subsp._enterica_serovar_Typhimurium_str._LT2]	99.14	696	696
VFG004016(gb|NP_463026)_(sseK1)_type_III_secretion_system_effector_SseK1_[SPI-2_encoded_T3SS_(SS021)]_[Salmonella_enterica_subsp._enterica_serovar_Typhimurium_str._LT2]	98.42	1011	1011
VFG004155(gb|NP_459028)_(bcfC)_fimbrial_usher_[bovine_colonization_factor_(Bcf)_(AI058)]_[Salmonella_enterica_subsp._enterica_serovar_Typhimurium_str._LT2]	99.01	2622	2622
VFG004160(gb|NP_459029)_(bcfD)_fimbrial_adhesin_protein_[bovine_colonization_factor_(Bcf)_(AI058)]_[Salmonella_enterica_subsp._enterica_serovar_Typhimurium_str._LT2]	98.51	1008	1008
VFG004175(gb|NP_459032)_(bcfG)_fimbrial_chaparone_[bovine_colonization_factor_(Bcf)_(AI058)]_[Salmonella_enterica_subsp._enterica_serovar_Typhimurium_str._LT2]	98.63	732	732
VFG004150(gb|NP_459027)_(bcfB)_fimbrial_chaparone_[bovine_colonization_factor_(Bcf)_(AI058)]_[Salmonella_enterica_subsp._enterica_serovar_Typhimurium_str._LT2]	100	687	687
VFG004145(gb|NP_459026)_(bcfA)_fimbrial_subunit_[bovine_colonization_factor_(Bcf)_(AI058)]_[Salmonella_enterica_subsp._enterica_serovar_Typhimurium_str._LT2]	99.63	543	543
VFG004170(gb|NP_459031)_(bcfF)_fimbrial_subunit_[bovine_colonization_factor_(Bcf)_(AI058)]_[Salmonella_enterica_subsp._enterica_serovar_Typhimurium_str._LT2]	99.42	519	519
VFG004165(gb|NP_459030)_(bcfE)_fimbrial_subunit_[bovine_colonization_factor_(Bcf)_(AI058)]_[Salmonella_enterica_subsp._enterica_serovar_Typhimurium_str._LT2]	97.62	546	546

## Sheet: Cubana
Virulence_ Gene	% Similarity	Reference Length	Matched Query Length
VFG000574(gb|NP_462662)_(mgtB)_Mg2+_transport_protein_[MgtBC_(VF0106)]_[Salmonella_enterica_subsp._enterica_serovar_Typhimurium_str._LT2]	98.83	2727	2727
VFG000575(gb|NP_462663)_(mgtC)_Mg2+_transport_protein_[MgtBC_(VF0106)]_[Salmonella_enterica_subsp._enterica_serovar_Typhimurium_str._LT2]	98.42	696	696
VFG004016(gb|NP_463026)_(sseK1)_type_III_secretion_system_effector_SseK1_[SPI-2_encoded_T3SS_(SS021)]_[Salmonella_enterica_subsp._enterica_serovar_Typhimurium_str._LT2]	98.91	1011	1011
VFG042552(gb|YP_002295985)_(faeD)_fimbrial_usher_protein_FaeD_[K88_pili/F4_fimbriae_(AI040)]_[Escherichia_coli_SE11]	82.57	2439	2347
VFG004155(gb|NP_459028)_(bcfC)_fimbrial_usher_[bovine_colonization_factor_(Bcf)_(AI058)]_[Salmonella_enterica_subsp._enterica_serovar_Typhimurium_str._LT2]	98.74	2622	2622
VFG004160(gb|NP_459029)_(bcfD)_fimbrial_adhesin_protein_[bovine_colonization_factor_(Bcf)_(AI058)]_[Salmonella_enterica_subsp._enterica_serovar_Typhimurium_str._LT2]	98.91	1008	1008
VFG004175(gb|NP_459032)_(bcfG)_fimbrial_chaparone_[bovine_colonization_factor_(Bcf)_(AI058)]_[Salmonella_enterica_subsp._enterica_serovar_Typhimurium_str._LT2]	98.36	732	732
VFG004150(gb|NP_459027)_(bcfB)_fimbrial_chaparone_[bovine_colonization_factor_(Bcf)_(AI058)]_[Salmonella_enterica_subsp._enterica_serovar_Typhimurium_str._LT2]	99.85	687	687
VFG004145(gb|NP_459026)_(bcfA)_fimbrial_subunit_[bovine_colonization_factor_(Bcf)_(AI058)]_[Salmonella_enterica_subsp._enterica_serovar_Typhimurium_str._LT2]	99.45	543	543
VFG004165(gb|NP_459030)_(bcfE)_fimbrial_subunit_[bovine_colonization_factor_(Bcf)_(AI058)]_[Salmonella_enterica_subsp._enterica_serovar_Typhimurium_str._LT2]	98.53	546	546
VFG004170(gb|NP_459031)_(bcfF)_fimbrial_subunit_[bovine_colonization_factor_(Bcf)_(AI058)]_[Salmonella_enterica_subsp._enterica_serovar_Typhimurium_str._LT2]	98.07	519	519
VFG013412(gb|NP_439302)_(lpxC)_UDP-3-O-(R-3-hydroxymyristoyl)-N-acetylglucosamine_deacetylase_[LOS_(CVF494)]_[Haemophilus_influenzae_Rd_KW20]	72.4	918	721
VFG000446(gb|NP_459541)_(fimD)_usher_protein_FimD_[Type_1_fimbriae_(VF0102)]_[Salmonella_enterica_subsp._enterica_serovar_Typhimurium_str._LT2]	99.12	2613	2613
VFG049144(gb|YP_002918165.1)_(acrB)_acriflavine_resistance_protein_B_[AcrAB_(VF0568)]_[Klebsiella_pneumoniae_subsp._pneumoniae_NTUH-K2044]	83.89	3147	3141
VFG000447(gb|NP_459542)_(fimH)_type_I_fimbriae_minor_fimbrial_subunit_FimH	98.31	1008	1008
VFG000930(gb|NP_752604)_(entF)_enterobactin_synthase_multienzyme_complex_component	75.07	3882	3875
VFG048518(gb|YP_002918367.1)_(fepA)_outer_membrane_receptor_FepA_[Ent_(VF0562)]_[Klebsiella_pneumoniae_subsp._pneumoniae_NTUH-K2044]	80.24	2229	2055
VFG000923(gb|NP_752600)_(fepA)_ferrienterobactin_outer_membrane_transporter_[Enterobactin_(VF0228)]_[Escherichia_coli_CFT073]	78.78	2241	2290
VFG000445(gb|NP_459540)_(fimC)_chaperone_protein_FimC_[Type_1_fimbriae_(VF0102)]_[Salmonella_enterica_subsp._enterica_serovar_Typhimurium_str._LT2]	98.56	693	693
VFG000932(gb|NP_752612)_(entE)_2	80.23	1611	1593
VFG000444(gb|NP_459539)_(fimI)_fimbrial_protein_internal_segment_[Type_1_fimbriae_(VF0102)]_[Salmonella_enterica_subsp._enterica_serovar_Typhimurium_str._LT2]	98.31	534	534
VFG000448(gb|NP_459543)_(fimF)_type_I_fimbriae_adaptor_protein_FimF_[Type_1_fimbriae_(VF0102)]_[Salmonella_enterica_subsp._enterica_serovar_Typhimurium_str._LT2]	98.65	519	519
VFG049133(gb|YP_002918166.1)_(acrA)_acriflavine_resistance_protein_A_[AcrAB_(VF0568)]_[Klebsiella_pneumoniae_subsp._pneumoniae_NTUH-K2044]	77.96	1194	1166
VFG048459(gb|YP_002918375.1)_(ybdA)_enterobactin_exporter_EntS_[Ent_(VF0562)]_[Klebsiella_pneumoniae_subsp._pneumoniae_NTUH-K2044]	77.27	1242	1223
VFG000928(gb|NP_752607)_(fepG)_iron-enterobactin_ABC_transporter_permease_[Enterobactin_(VF0228)]_[Escherichia_coli_CFT073]	81	993	879
VFG048478(gb|YP_002918372.1)_(fepG)_iron-enterobactin_transporter_permease_[Ent_(VF0562)]_[Klebsiella_pneumoniae_subsp._pneumoniae_NTUH-K2044]	80.91	993	875
VFG048419(gb|YP_002918379.1)_(entB)_2	80.68	852	854
VFG048409(gb|YP_002918380.1)_(entA)_2	79.3	786	773
VFG044159(gb|NP_752602)_(fes)_enterobactin/ferric_enterobactin_esterase_[enterobactin_(IA019)]_[Escherichia_coli_CFT073]	73.63	1203	1153
VFG000669(gb|NP_706257)_(gtrA)_bactoprenol-linked_glucose_translocase/flippase_[LPS_(VF0124)]_[Shigella_flexneri_2a_str._301]	75.07	363	365
VFG000469(gb|NP_459778)_(slrP)_type_III_secretion_system_effector_SlrP	96	2298	2298
VFG000589(gb|NP_460061)_(pipB)_type_III_secretion_system_effector_PipB_[SPI-2_encoded_T3SS_(SS021)]_[Salmonella_enterica_subsp._enterica_serovar_Typhimurium_str._LT2]	98.29	876	876
VFG042068(gb|NP_459947)_(sopD2)_type_III_secretion_system_effector_SopD2_[SPI-2_encoded_T3SS_(SS021)]_[Salmonella_enterica_subsp._enterica_serovar_Typhimurium_str._LT2]	92.81	960	960
VFG001443(gb|AAF37887)_(ompA)_outer_membrane_protein_A_[OmpA_(VF0236)]_[Escherichia_coli_O18:K1:H7_str._RS218]	89.65	1041	1053
VFG000465(gb|NP_460064)_(sopB/sigD)_type_III_secretion_system_effector_SopB	97.57	1686	1686
VFG000470(gb|NP_460194)_(sifA)_type_III_secretion_system_effector_SifA	95.55	1011	1011
VFG000462(gb|NP_460110)_(csgG)_curli_production_assembly/transport_protein_CsgG_[Agf_(VF0103)]_[Salmonella_enterica_subsp._enterica_serovar_Typhimurium_str._LT2]	99.4	834	834
VFG004125(gb|NP_460113)_(csgD)_DNA-binding_transcriptional_regulator_CsgD_[curli_fibers/thin_aggregative_fimbriae_(AGF)_(AI094)]_[Salmonella_enterica_subsp._enterica_serovar_Typhimurium_str._LT2]	98.92	651	651
VFG000458(gb|NP_460115)_(csgA)_curlin_major_subunit_CsgA_[Agf_(VF0103)]_[Salmonella_enterica_subsp._enterica_serovar_Typhimurium_str._LT2]	100	456	456
VFG000457(gb|NP_460114)_(csgB)_minor_curlin_subunit_precursor	100	456	456
VFG000461(gb|NP_460111)_(csgF)_curli_production_assembly/transport_protein_CsgF_[Agf_(VF0103)]_[Salmonella_enterica_subsp._enterica_serovar_Typhimurium_str._LT2]	99.52	417	417
VFG000460(gb|NP_460112)_(csgE)_curli_production_assembly/transport_protein_CsgE_[Agf_(VF0103)]_[Salmonella_enterica_subsp._enterica_serovar_Typhimurium_str._LT2]	100	396	396
VFG000459(gb|NP_460116)_(csgC)_curli_assembly_protein_CsgC_[Agf_(VF0103)]_[Salmonella_enterica_subsp._enterica_serovar_Typhimurium_str._LT2]	100	327	327
VFG000495(gb|NP_460359)_(ssaC)_type_III_secretion_system_secretin_SsaC_[TTSS(SPI-2_encode)_(VF0321)]_[Salmonella_enterica_subsp._enterica_serovar_Typhimurium_str._LT2]	98.53	1494	1494
VFG000496(gb|NP_460360)_(ssaD)_type_III_secretion_system_outer_MS_ring_protein_SsaD_[TTSS(SPI-2_encode)_(VF0321)]_[Salmonella_enterica_subsp._enterica_serovar_Typhimurium_str._LT2]	98.35	1212	1212
VFG000494(gb|NP_460358)_(spiC/ssaB)_type_III_secretion_system_protein_SsaB_[TTSS(SPI-2_encode)_(VF0321)]_[Salmonella_enterica_subsp._enterica_serovar_Typhimurium_str._LT2]	99.75	402	402
VFG000497(gb|NP_460361)_(ssaE)_chaperone_for_sseB_[TTSS(SPI-2_encode)_(VF0321)]_[Salmonella_enterica_subsp._enterica_serovar_Typhimurium_str._LT2]	98.77	243	243
VFG000514(gb|NP_460379)_(ssaV)_type_III_secretion_system_major_export_apparatus_protein_ssaV_[TTSS(SPI-2_encode)_(VF0321)]_[Salmonella_enterica_subsp._enterica_serovar_Typhimurium_str._LT2]	99.07	2046	2046
VFG000501(gb|NP_460365)_(sseC)_type_III_secretion_system_hydrophilic_translocator	96.43	1455	1455
VFG000515(gb|NP_460380)_(ssaN)_type_III_secretion_system_ATPase_SsaN_[TTSS(SPI-2_encode)_(VF0321)]_[Salmonella_enterica_subsp._enterica_serovar_Typhimurium_str._LT2]	98.39	1302	1302
VFG000522(gb|NP_460387)_(ssaU)_type_III_secretion_system_export_apparatus_switch_protein_SsaU_[TTSS(SPI-2_encode)_(VF0321)]_[Salmonella_enterica_subsp._enterica_serovar_Typhimurium_str._LT2]	98.49	1059	1059
VFG000512(gb|NP_460377)_(ssaL)_type_III_secretion_system_gatekeeper_SsaL_[TTSS(SPI-2_encode)_(VF0321)]_[Salmonella_enterica_subsp._enterica_serovar_Typhimurium_str._LT2]	99.02	1017	1017
VFG000518(gb|NP_460383)_(ssaQ)_type_III_secretion_system_C_ring_protein_SsaQ_[TTSS(SPI-2_encode)_(VF0321)]_[Salmonella_enterica_subsp._enterica_serovar_Typhimurium_str._LT2]	98.66	969	969
VFG000505(gb|NP_460369)_(sseF)_type_III_secretion_system_effector_SseF_[TTSS(SPI-2_encode)_(VF0321)]_[Salmonella_enterica_subsp._enterica_serovar_Typhimurium_str._LT2]	98.08	783	783
VFG000521(gb|NP_460386)_(ssaT)_type_III_secretion_system_minor_export_apparatus_protein_SsaT_[TTSS(SPI-2_encode)_(VF0321)]_[Salmonella_enterica_subsp._enterica_serovar_Typhimurium_str._LT2]	97.82	780	780
VFG000510(gb|NP_460374)_(ssaJ)_type_III_secretion_system_inner_MS_ring_protein_SsaJ_[TTSS(SPI-2_encode)_(VF0321)]_[Salmonella_enterica_subsp._enterica_serovar_Typhimurium_str._LT2]	98.4	750	750
VFG000511(gb|NP_460376)_(ssaK)_type_III_secretion_system_stator_SsaK_[TTSS(SPI-2_encode)_(VF0321)]_[Salmonella_enterica_subsp._enterica_serovar_Typhimurium_str._LT2]	98.37	675	675
VFG000506(gb|NP_460370)_(sseG)_type_III_secretion_system_effector_SseG_[TTSS(SPI-2_encode)_(VF0321)]_[Salmonella_enterica_subsp._enterica_serovar_Typhimurium_str._LT2]	97.68	690	690
VFG000519(gb|NP_460384)_(ssaR)_type_III_secretion_system_minor_export_apparatus_protein_SsaR_[TTSS(SPI-2_encode)_(VF0321)]_[Salmonella_enterica_subsp._enterica_serovar_Typhimurium_str._LT2]	99.54	648	648
VFG000499(gb|NP_460363)_(sseB)_type_III_secretion_system_effector_SseB_[TTSS(SPI-2_encode)_(VF0321)]_[Salmonella_enterica_subsp._enterica_serovar_Typhimurium_str._LT2]	96.62	591	591
VFG000502(gb|NP_460366)_(sseD)_type_III_secretion_system_hydrophilic_translocator	96.26	588	588
VFG000500(gb|NP_460364)_(sscA)_chaperone_for_sseC_[SPI-2_encoded_T3SS_(SS021)]_[Salmonella_enterica_subsp._enterica_serovar_Typhimurium_str._LT2]	97.89	474	474
VFG000504(gb|NP_460368)_(sscB)_chaperone_for_sseF_[SPI-2_encoded_T3SS_(SS021)]_[Salmonella_enterica_subsp._enterica_serovar_Typhimurium_str._LT2]	99.31	435	435
VFG000503(gb|NP_460367)_(sseE)_type_III_secretion_system_effector_SseE_[TTSS(SPI-2_encode)_(VF0321)]_[Salmonella_enterica_subsp._enterica_serovar_Typhimurium_str._LT2]	99.52	417	417
VFG000517(gb|NP_460382)_(ssaP)_type_III_secretion_system_needle_length_regulator_SsaP_[TTSS(SPI-2_encode)_(VF0321)]_[Salmonella_enterica_subsp._enterica_serovar_Typhimurium_str._LT2]	99.73	375	375
VFG000516(gb|NP_460381)_(ssaO)_type_III_secretion_system_stalk_protein_SsaO_[TTSS(SPI-2_encode)_(VF0321)]_[Salmonella_enterica_subsp._enterica_serovar_Typhimurium_str._LT2]	99.47	378	378
VFG000513(gb|NP_460378)_(ssaM)_type_III_secretion_system_protein_SsaM_[TTSS(SPI-2_encode)_(VF0321)]_[Salmonella_enterica_subsp._enterica_serovar_Typhimurium_str._LT2]	97.02	369	369
VFG000498(gb|NP_460362)_(sseA)_chaperone_for_sseB_and_sseD_[TTSS(SPI-2_encode)_(VF0321)]_[Salmonella_enterica_subsp._enterica_serovar_Typhimurium_str._LT2]	99.69	327	327
VFG000520(gb|NP_460385)_(ssaS)_type_III_secretion_system_minor_export_apparatus_protein_SsaS_[TTSS(SPI-2_encode)_(VF0321)]_[Salmonella_enterica_subsp._enterica_serovar_Typhimurium_str._LT2]	100	267	267
VFG000509(gb|NP_460373)_(ssaI)_type_III_secretion_system_inner_rod_protein_SsaI_[TTSS(SPI-2_encode)_(VF0321)]_[Salmonella_enterica_subsp._enterica_serovar_Typhimurium_str._LT2]	98.39	249	249
VFG000508(gb|NP_460372)_(ssaH)_type_III_secretion_system_protein_SsaH_[TTSS(SPI-2_encode)_(VF0321)]_[Salmonella_enterica_subsp._enterica_serovar_Typhimurium_str._LT2]	98.68	228	228
VFG000507(gb|NP_460371)_(ssaG)_type_III_secretion_system_needle_filament_protein_SsaG_[TTSS(SPI-2_encode)_(VF0321)]_[Salmonella_enterica_subsp._enterica_serovar_Typhimurium_str._LT2]	98.61	216	216
VFG042066(gb|NP_460656)_(steC)_type_III_secretion_system_effector_SteC_[SPI-2_encoded_T3SS_(SS021)]_[Salmonella_enterica_subsp._enterica_serovar_Typhimurium_str._LT2]	96.43	1374	1374
VFG000471(gb|NP_460590)_(sseJ)_type_III_secretion_system_effector_SseJ	96.25	1227	1227
VFG003988(gb|NP_460561)_(sifB)_type_III_secretion_system_effector_SifB_[SPI-2_encoded_T3SS_(SS021)]_[Salmonella_enterica_subsp._enterica_serovar_Typhimurium_str._LT2]	95.79	951	951
VFG042067(gb|NP_460542)_(steA)_type_III_secretion_system_effector_SteA_[SPI-1_encoded_T3SS_(SS010)]_[Salmonella_enterica_subsp._enterica_serovar_Typhimurium_str._LT2]	94.79	633	633
VFG042214(gb|AAL20547)_(steB)_type_III_secretion_system_effector_SteB_[SPI-1_encoded_T3SS_(SS010)]_[Salmonella_enterica_subsp._enterica_serovar_Typhimurium_str._LT2]	96.27	402	402
VFG000468(gb|NP_461184)_(sspH2)_type_III_secretion_system_effector_SspH2	85.46	2367	1658
VFG000468(gb|NP_461184)_(sspH2)_type_III_secretion_system_effector_SspH2	79.89	2367	1238
VFG042216(gb|AAD40326)_(sspH1)_type_III_secretion_system_effector_SspH1	83.46	2103	1421
VFG000467(gb|NP_460811)_(sopE2)_type_III_secretion_system_effector_SopE2	97.1	723	723
VFG043213(gb|YP_001006782)_(motA)_flagellar_motor_protein_MotA_[peritrichous_flagella_(AI145)]_[Yersinia_enterocolitica_subsp._enterocolitica_8081]	74.65	888	785
VFG000464(gb|NP_461011)_(sopA)_type_III_secretion_system_effector_SopA	98.55	2349	2349
VFG048830(gb|YP_002920353.1)_(gnd)_6-phosphogluconate_dehydrogenase_[Capsule_(VF0560)]_[Klebsiella_pneumoniae_subsp._pneumoniae_NTUH-K2044]	83.68	1407	1409
VFG048808(gb|YP_002920351.1)_(manB)_phosphomannomutase_[Capsule_(VF0560)]_[Klebsiella_pneumoniae_subsp._pneumoniae_NTUH-K2044]	78.43	1371	1159
VFG003977(gb|NP_461229)_(sseL)_type_III_secretion_system_effector_SseL	94.86	954	954
VFG049018(gb|YP_002920501.1)_(rcsB)_transcriptional_regulator_RcsB_[RcsAB_(VF0571)]_[Klebsiella_pneumoniae_subsp._pneumoniae_NTUH-K2044]	85.71	651	651
VFG002307(gb|NP_461452)_(sinH)_intimin-like_protein_[SinH_(VF0400)]_[Salmonella_enterica_subsp._enterica_serovar_Typhimurium_str._LT2]	97.67	2193	2193
VFG000557(gb|NP_461817)_(invA)_type_III_secretion_system_major_export_apparatus_protein_InvA_[TTSS(SPI-1_encode)_(VF0116)]_[Salmonella_enterica_subsp._enterica_serovar_Typhimurium_str._LT2]	99.47	2058	2058
VFG000543(gb|NP_461803)_(sipA/sspA)_type_III_secretion_system_effector_SipA	98.25	2058	2058
VFG000546(gb|NP_461806)_(sipB/sspB)_type_III_secretion_system_hydrophilic_translocator	99.1	1782	1782
VFG000559(gb|NP_461819)_(invG)_type_III_secretion_system_secretin_invG_[TTSS(SPI-1_encode)_(VF0116)]_[Salmonella_enterica_subsp._enterica_serovar_Typhimurium_str._LT2]	99.59	1689	1689
VFG000540(gb|NP_461799)_(sptP)_type_III_secretion_system_effector_SptP	98.28	1632	1632
VFG000555(gb|NP_461815)_(invC)_type_III_secretion_system_ATPase_InvC_[TTSS(SPI-1_encode)_(VF0116)]_[Salmonella_enterica_subsp._enterica_serovar_Typhimurium_str._LT2]	99.46	1296	1296
VFG000545(gb|NP_461805)_(sipC/sspC)_type_III_secretion_system_hydrophilic_translocator	99.92	1230	1230
VFG000536(gb|NP_461795)_(prgH)_type_III_secretion_system_outer_MS_ring_protein_PrgH_[TTSS(SPI-1_encode)_(VF0116)]_[Salmonella_enterica_subsp._enterica_serovar_Typhimurium_str._LT2]	99.15	1179	1179
VFG044336(gb|YP_002920268)_(iroC)_ABC_transporter_[Sal_(VF0563)]_[Klebsiella_pneumoniae_subsp._pneumoniae_NTUH-K2044]	77.44	3696	3569
VFG000558(gb|NP_461818)_(invE)_type_III_secretion_system_gatekeeper_invE_[TTSS(SPI-1_encode)_(VF0116)]_[Salmonella_enterica_subsp._enterica_serovar_Typhimurium_str._LT2]	99.55	1119	1119
VFG000548(gb|NP_461808)_(spaS)_type_III_secretion_system_export_apparatus_switch_protein_SpaS_[TTSS(SPI-1_encode)_(VF0116)]_[Salmonella_enterica_subsp._enterica_serovar_Typhimurium_str._LT2]	99.16	1071	1071
VFG012509(gb|NP_753167)_(iroC)_ATP_binding_cassette_transporter_[Salmochelin_(IA013)]_[Escherichia_coli_CFT073]	76.59	3738	3605
VFG000553(gb|NP_461813)_(invJ)_type_III_secretion_system_needle_length_regulator_InvJ_[TTSS(SPI-1_encode)_(VF0116)]_[Salmonella_enterica_subsp._enterica_serovar_Typhimurium_str._LT2]	99.31	1011	1011
VFG000544(gb|NP_461804)_(sipD)_type_III_secretion_system_hydrophilic_translocator	98.35	1032	1032
VFG000466(gb|NP_461866)_(sopD)_type_III_secretion_system_effector_SopD_[TTSS(SPI-1_encode)_(VF0116)]_[Salmonella_enterica_subsp._enterica_serovar_Typhimurium_str._LT2]	98.74	954	954
VFG000552(gb|NP_461812)_(spaO)_type_III_secretion_system_C_ring_protein_SpaO_[TTSS(SPI-1_encode)_(VF0116)]_[Salmonella_enterica_subsp._enterica_serovar_Typhimurium_str._LT2]	99.56	912	912
VFG000529(gb|NP_461786)_(avrA)_type_III_secretion_system_effector_AvrA	99.34	909	909
VFG003997(gb|NP_461706)_(pipB2)_type_III_secretion_system_effector_PipB3_[SPI-2_encoded_T3SS_(SS021)]_[Salmonella_enterica_subsp._enterica_serovar_Typhimurium_str._LT2]	94.49	1053	1053
VFG002302(gb|NP_461708)_(mig-14)_antimicrobial_peptide_resistance_protein_Mig-14_[Mig-14_(VF0395)]_[Salmonella_enterica_subsp._enterica_serovar_Typhimurium_str._LT2]	97.1	897	897
VFG044334(gb|YP_002920266)_(iroN)_salmochelin_receptor_IroN_[Sal_(VF0563)]_[Klebsiella_pneumoniae_subsp._pneumoniae_NTUH-K2044]	79.19	2175	2134
VFG000549(gb|NP_461809)_(spaR)_type_III_secretion_system_minor_export_apparatus_protein_SpaR_[TTSS(SPI-1_encode)_(VF0116)]_[Salmonella_enterica_subsp._enterica_serovar_Typhimurium_str._LT2]	98.99	792	792
VFG000533(gb|NP_461792)_(prgK)_type_III_secretion_system_inner_MS_ring_protein_PrgK_[TTSS(SPI-1_encode)_(VF0116)]_[Salmonella_enterica_subsp._enterica_serovar_Typhimurium_str._LT2]	99.47	759	759
VFG000935(gb|NP_753164)_(iroN)_salmochelin_receptor_IroN_[IroN_(VF0230)]_[Escherichia_coli_CFT073]	78.3	2178	2083
VFG000551(gb|NP_461811)_(spaP)_type_III_secretion_system_minor_export_apparatus_protein_SpaP_[TTSS(SPI-1_encode)_(VF0116)]_[Salmonella_enterica_subsp._enterica_serovar_Typhimurium_str._LT2]	99.41	675	675
VFG000560(gb|NP_461820)_(invF)_type_III_secretion_system_regulatory_protein_InvF_[TTSS(SPI-1_encode)_(VF0116)]_[Salmonella_enterica_subsp._enterica_serovar_Typhimurium_str._LT2]	99.69	651	651
VFG000532(gb|NP_461790)_(orgB)_type_III_secretion_system_stator_OrgB_[TTSS(SPI-1_encode)_(VF0116)]_[Salmonella_enterica_subsp._enterica_serovar_Typhimurium_str._LT2]	98.95	681	665
VFG003645(gb|NP_461791)_(orgA)_type_III_secretion_system_accessory_cytosolic_protein_OrgA_[SPI-1_encoded_T3SS_(SS010)]_[Salmonella_enterica_subsp._enterica_serovar_Typhimurium_str._LT2]	99.5	600	600
VFG000547(gb|NP_461807)_(sicA)_chaparone_for_SipC_and_SipB_[TTSS(SPI-1_encode)_(VF0116)]_[Salmonella_enterica_subsp._enterica_serovar_Typhimurium_str._LT2]	99.2	498	498
VFG000561(gb|NP_461821)_(invH)_type_III_secretion_system_pilotin_invG_[TTSS(SPI-1_encode)_(VF0116)]_[Salmonella_enterica_subsp._enterica_serovar_Typhimurium_str._LT2]	99.55	444	444
VFG000554(gb|NP_461814)_(invI)_type_III_secretion_system_stalk_protein_InvI_[TTSS(SPI-1_encode)_(VF0116)]_[Salmonella_enterica_subsp._enterica_serovar_Typhimurium_str._LT2]	99.32	444	444
VFG003635(gb|NP_461789)_(orgC)_type_III_secretion_system_effector_OrgC_[SPI-1_encoded_T3SS_(SS010)]_[Salmonella_enterica_subsp._enterica_serovar_Typhimurium_str._LT2]	98.01	453	453
VFG000556(gb|NP_461816)_(invB)_type_III_secretion_system_protein_InvB_[TTSS(SPI-1_encode)_(VF0116)]_[Salmonella_enterica_subsp._enterica_serovar_Typhimurium_str._LT2]	99.26	408	408
VFG000541(gb|NP_461800)_(sicP)_chaparone_for_SptP_[TTSS(SPI-1_encode)_(VF0116)]_[Salmonella_enterica_subsp._enterica_serovar_Typhimurium_str._LT2]	99.24	393	393
VFG000534(gb|NP_461793)_(prgJ)_type_III_secretion_system_inner_rod_protein_PrgJ_[TTSS(SPI-1_encode)_(VF0116)]_[Salmonella_enterica_subsp._enterica_serovar_Typhimurium_str._LT2]	99.67	306	306
VFG000550(gb|NP_461810)_(spaQ)_type_III_secretion_system_minor_export_apparatus_protein_SpaQ_[TTSS(SPI-1_encode)_(VF0116)]_[Salmonella_enterica_subsp._enterica_serovar_Typhimurium_str._LT2]	99.23	261	261
VFG000535(gb|NP_461794)_(prgI)_type_III_secretion_system_needle_filament_protein_PrgI_[TTSS(SPI-1_encode)_(VF0116)]_[Salmonella_enterica_subsp._enterica_serovar_Typhimurium_str._LT2]	98.35	243	243
VFG012505(gb|NP_753166)_(iroD)_esterase_[Salmochelin_(IA013)]_[Escherichia_coli_CFT073]	71.85	1230	1165
VFG000454(gb|NP_462539)_(lpfC)_long_polar_fimbrial_usher_protein_LpfC_[Lpf_(VF0105)]_[Salmonella_enterica_subsp._enterica_serovar_Typhimurium_str._LT2]	98.66	2529	2529
VFG000455(gb|NP_462540)_(lpfB)_long_polar_fimbrial_chaperone_protein_LpfB_[Lpf_(VF0105)]_[Salmonella_enterica_subsp._enterica_serovar_Typhimurium_str._LT2]	98.86	699	699
VFG000452(gb|NP_462537)_(lpfE)_long_polar_fimbrial_minor_subunit_LpfE	99.43	528	528
VFG000456(gb|NP_462541)_(lpfA)_long_polar_fimbria_protein_LpfA_[Lpf_(VF0105)]_[Salmonella_enterica_subsp._enterica_serovar_Typhimurium_str._LT2]	96.65	537	537
VFG000453(gb|NP_462538)_(lpfD)_long_polar_fimbrial_protein_LpfD_[Lpf_(VF0105)]_[Salmonella_enterica_subsp._enterica_serovar_Typhimurium_str._LT2]	99.54	1080	438
VFG002304(gb|NP_462656)_(misL)_putative_autotransporter_[MisL_(VF0397)]_[Salmonella_enterica_subsp._enterica_serovar_Typhimurium_str._LT2]	97.66	2868	2869

## Sheet: Give
Virulence_ Gene	% Similarity	Reference Length	Matched Query Length
VFG000446(gb|NP_459541)_(fimD)_usher_protein_FimD_[Type_1_fimbriae_(VF0102)]_[Salmonella_enterica_subsp._enterica_serovar_Typhimurium_str._LT2]	98.74	2613	2613
VFG049144(gb|YP_002918165.1)_(acrB)_acriflavine_resistance_protein_B_[AcrAB_(VF0568)]_[Klebsiella_pneumoniae_subsp._pneumoniae_NTUH-K2044]	83.89	3147	3141
VFG000447(gb|NP_459542)_(fimH)_type_I_fimbriae_minor_fimbrial_subunit_FimH	97.82	1008	1008
VFG000930(gb|NP_752604)_(entF)_enterobactin_synthase_multienzyme_complex_component	75.05	3882	3880
VFG048518(gb|YP_002918367.1)_(fepA)_outer_membrane_receptor_FepA_[Ent_(VF0562)]_[Klebsiella_pneumoniae_subsp._pneumoniae_NTUH-K2044]	80.63	2229	2055
VFG000923(gb|NP_752600)_(fepA)_ferrienterobactin_outer_membrane_transporter_[Enterobactin_(VF0228)]_[Escherichia_coli_CFT073]	79.26	2241	2290
VFG000445(gb|NP_459540)_(fimC)_chaperone_protein_FimC_[Type_1_fimbriae_(VF0102)]_[Salmonella_enterica_subsp._enterica_serovar_Typhimurium_str._LT2]	98.56	693	693
VFG000932(gb|NP_752612)_(entE)_2	80.11	1611	1594
VFG000444(gb|NP_459539)_(fimI)_fimbrial_protein_internal_segment_[Type_1_fimbriae_(VF0102)]_[Salmonella_enterica_subsp._enterica_serovar_Typhimurium_str._LT2]	99.06	534	534
VFG000448(gb|NP_459543)_(fimF)_type_I_fimbriae_adaptor_protein_FimF_[Type_1_fimbriae_(VF0102)]_[Salmonella_enterica_subsp._enterica_serovar_Typhimurium_str._LT2]	98.65	519	518
VFG048429(gb|YP_002918378.1)_(entE)_enterobactin_synthase_subunit_E_[Ent_(VF0562)]_[Klebsiella_pneumoniae_subsp._pneumoniae_NTUH-K2044]	76.86	1608	1586
VFG049133(gb|YP_002918166.1)_(acrA)_acriflavine_resistance_protein_A_[AcrAB_(VF0568)]_[Klebsiella_pneumoniae_subsp._pneumoniae_NTUH-K2044]	78.22	1194	1166
VFG048459(gb|YP_002918375.1)_(ybdA)_enterobactin_exporter_EntS_[Ent_(VF0562)]_[Klebsiella_pneumoniae_subsp._pneumoniae_NTUH-K2044]	77.53	1242	1224
VFG000928(gb|NP_752607)_(fepG)_iron-enterobactin_ABC_transporter_permease_[Enterobactin_(VF0228)]_[Escherichia_coli_CFT073]	81.23	993	879
VFG048478(gb|YP_002918372.1)_(fepG)_iron-enterobactin_transporter_permease_[Ent_(VF0562)]_[Klebsiella_pneumoniae_subsp._pneumoniae_NTUH-K2044]	81.03	993	875
VFG048419(gb|YP_002918379.1)_(entB)_2	80.17	852	842
VFG048409(gb|YP_002918380.1)_(entA)_2	79.32	786	764
VFG044159(gb|NP_752602)_(fes)_enterobactin/ferric_enterobactin_esterase_[enterobactin_(IA019)]_[Escherichia_coli_CFT073]	73.55	1203	1153
VFG042068(gb|NP_459947)_(sopD2)_type_III_secretion_system_effector_SopD2_[SPI-2_encoded_T3SS_(SS021)]_[Salmonella_enterica_subsp._enterica_serovar_Typhimurium_str._LT2]	93.23	960	960
VFG001443(gb|AAF37887)_(ompA)_outer_membrane_protein_A_[OmpA_(VF0236)]_[Escherichia_coli_O18:K1:H7_str._RS218]	89.84	1041	1053
VFG000465(gb|NP_460064)_(sopB/sigD)_type_III_secretion_system_effector_SopB	98.34	1686	1686
VFG000589(gb|NP_460061)_(pipB)_type_III_secretion_system_effector_PipB_[SPI-2_encoded_T3SS_(SS021)]_[Salmonella_enterica_subsp._enterica_serovar_Typhimurium_str._LT2]	98.63	876	876
VFG000514(gb|NP_460379)_(ssaV)_type_III_secretion_system_major_export_apparatus_protein_ssaV_[TTSS(SPI-2_encode)_(VF0321)]_[Salmonella_enterica_subsp._enterica_serovar_Typhimurium_str._LT2]	98.83	2046	2046
VFG000495(gb|NP_460359)_(ssaC)_type_III_secretion_system_secretin_SsaC_[TTSS(SPI-2_encode)_(VF0321)]_[Salmonella_enterica_subsp._enterica_serovar_Typhimurium_str._LT2]	98.39	1494	1494
VFG000501(gb|NP_460365)_(sseC)_type_III_secretion_system_hydrophilic_translocator	98.97	1455	1455
VFG000515(gb|NP_460380)_(ssaN)_type_III_secretion_system_ATPase_SsaN_[TTSS(SPI-2_encode)_(VF0321)]_[Salmonella_enterica_subsp._enterica_serovar_Typhimurium_str._LT2]	98.69	1302	1302
VFG000496(gb|NP_460360)_(ssaD)_type_III_secretion_system_outer_MS_ring_protein_SsaD_[TTSS(SPI-2_encode)_(VF0321)]_[Salmonella_enterica_subsp._enterica_serovar_Typhimurium_str._LT2]	98.68	1212	1212
VFG000522(gb|NP_460387)_(ssaU)_type_III_secretion_system_export_apparatus_switch_protein_SsaU_[TTSS(SPI-2_encode)_(VF0321)]_[Salmonella_enterica_subsp._enterica_serovar_Typhimurium_str._LT2]	98.96	1059	1059
VFG000512(gb|NP_460377)_(ssaL)_type_III_secretion_system_gatekeeper_SsaL_[TTSS(SPI-2_encode)_(VF0321)]_[Salmonella_enterica_subsp._enterica_serovar_Typhimurium_str._LT2]	99.02	1017	1017
VFG000518(gb|NP_460383)_(ssaQ)_type_III_secretion_system_C_ring_protein_SsaQ_[TTSS(SPI-2_encode)_(VF0321)]_[Salmonella_enterica_subsp._enterica_serovar_Typhimurium_str._LT2]	98.25	969	969
VFG000470(gb|NP_460194)_(sifA)_type_III_secretion_system_effector_SifA	96.14	1011	1011
VFG000462(gb|NP_460110)_(csgG)_curli_production_assembly/transport_protein_CsgG_[Agf_(VF0103)]_[Salmonella_enterica_subsp._enterica_serovar_Typhimurium_str._LT2]	99.16	834	834
VFG020318(gb|NP_456275)_(cdtB)_cytolethal_distending_toxin_B__[CdtB_(VF0407)]_[Salmonella_enterica_subsp._enterica_serovar_Typhi_str._CT18]	99.88	810	810
VFG000505(gb|NP_460369)_(sseF)_type_III_secretion_system_effector_SseF_[TTSS(SPI-2_encode)_(VF0321)]_[Salmonella_enterica_subsp._enterica_serovar_Typhimurium_str._LT2]	97.32	783	783
VFG000510(gb|NP_460374)_(ssaJ)_type_III_secretion_system_inner_MS_ring_protein_SsaJ_[TTSS(SPI-2_encode)_(VF0321)]_[Salmonella_enterica_subsp._enterica_serovar_Typhimurium_str._LT2]	98.13	750	750
VFG000521(gb|NP_460386)_(ssaT)_type_III_secretion_system_minor_export_apparatus_protein_SsaT_[TTSS(SPI-2_encode)_(VF0321)]_[Salmonella_enterica_subsp._enterica_serovar_Typhimurium_str._LT2]	96.67	780	780
VFG000511(gb|NP_460376)_(ssaK)_type_III_secretion_system_stator_SsaK_[TTSS(SPI-2_encode)_(VF0321)]_[Salmonella_enterica_subsp._enterica_serovar_Typhimurium_str._LT2]	98.52	675	675
VFG004125(gb|NP_460113)_(csgD)_DNA-binding_transcriptional_regulator_CsgD_[curli_fibers/thin_aggregative_fimbriae_(AGF)_(AI094)]_[Salmonella_enterica_subsp._enterica_serovar_Typhimurium_str._LT2]	99.23	651	651
VFG000506(gb|NP_460370)_(sseG)_type_III_secretion_system_effector_SseG_[TTSS(SPI-2_encode)_(VF0321)]_[Salmonella_enterica_subsp._enterica_serovar_Typhimurium_str._LT2]	97.25	690	690
VFG000519(gb|NP_460384)_(ssaR)_type_III_secretion_system_minor_export_apparatus_protein_SsaR_[TTSS(SPI-2_encode)_(VF0321)]_[Salmonella_enterica_subsp._enterica_serovar_Typhimurium_str._LT2]	98.92	648	648
VFG000502(gb|NP_460366)_(sseD)_type_III_secretion_system_hydrophilic_translocator	100	588	588
VFG000499(gb|NP_460363)_(sseB)_type_III_secretion_system_effector_SseB_[TTSS(SPI-2_encode)_(VF0321)]_[Salmonella_enterica_subsp._enterica_serovar_Typhimurium_str._LT2]	97.12	591	591
VFG000500(gb|NP_460364)_(sscA)_chaperone_for_sseC_[SPI-2_encoded_T3SS_(SS021)]_[Salmonella_enterica_subsp._enterica_serovar_Typhimurium_str._LT2]	99.16	474	474
VFG000457(gb|NP_460114)_(csgB)_minor_curlin_subunit_precursor	99.56	456	456
VFG000504(gb|NP_460368)_(sscB)_chaperone_for_sseF_[SPI-2_encoded_T3SS_(SS021)]_[Salmonella_enterica_subsp._enterica_serovar_Typhimurium_str._LT2]	100	435	435
VFG000458(gb|NP_460115)_(csgA)_curlin_major_subunit_CsgA_[Agf_(VF0103)]_[Salmonella_enterica_subsp._enterica_serovar_Typhimurium_str._LT2]	98.46	456	456
VFG000503(gb|NP_460367)_(sseE)_type_III_secretion_system_effector_SseE_[TTSS(SPI-2_encode)_(VF0321)]_[Salmonella_enterica_subsp._enterica_serovar_Typhimurium_str._LT2]	99.76	417	417
VFG000461(gb|NP_460111)_(csgF)_curli_production_assembly/transport_protein_CsgF_[Agf_(VF0103)]_[Salmonella_enterica_subsp._enterica_serovar_Typhimurium_str._LT2]	99.76	417	417
VFG000494(gb|NP_460358)_(spiC/ssaB)_type_III_secretion_system_protein_SsaB_[TTSS(SPI-2_encode)_(VF0321)]_[Salmonella_enterica_subsp._enterica_serovar_Typhimurium_str._LT2]	99.5	402	402
VFG000460(gb|NP_460112)_(csgE)_curli_production_assembly/transport_protein_CsgE_[Agf_(VF0103)]_[Salmonella_enterica_subsp._enterica_serovar_Typhimurium_str._LT2]	99.75	396	396
VFG000517(gb|NP_460382)_(ssaP)_type_III_secretion_system_needle_length_regulator_SsaP_[TTSS(SPI-2_encode)_(VF0321)]_[Salmonella_enterica_subsp._enterica_serovar_Typhimurium_str._LT2]	99.47	375	375
VFG000516(gb|NP_460381)_(ssaO)_type_III_secretion_system_stalk_protein_SsaO_[TTSS(SPI-2_encode)_(VF0321)]_[Salmonella_enterica_subsp._enterica_serovar_Typhimurium_str._LT2]	98.15	378	378
VFG000513(gb|NP_460378)_(ssaM)_type_III_secretion_system_protein_SsaM_[TTSS(SPI-2_encode)_(VF0321)]_[Salmonella_enterica_subsp._enterica_serovar_Typhimurium_str._LT2]	97.02	369	369
VFG000498(gb|NP_460362)_(sseA)_chaperone_for_sseB_and_sseD_[TTSS(SPI-2_encode)_(VF0321)]_[Salmonella_enterica_subsp._enterica_serovar_Typhimurium_str._LT2]	99.69	327	327
VFG000459(gb|NP_460116)_(csgC)_curli_assembly_protein_CsgC_[Agf_(VF0103)]_[Salmonella_enterica_subsp._enterica_serovar_Typhimurium_str._LT2]	99.08	327	327
VFG000520(gb|NP_460385)_(ssaS)_type_III_secretion_system_minor_export_apparatus_protein_SsaS_[TTSS(SPI-2_encode)_(VF0321)]_[Salmonella_enterica_subsp._enterica_serovar_Typhimurium_str._LT2]	98.88	267	267
VFG000509(gb|NP_460373)_(ssaI)_type_III_secretion_system_inner_rod_protein_SsaI_[TTSS(SPI-2_encode)_(VF0321)]_[Salmonella_enterica_subsp._enterica_serovar_Typhimurium_str._LT2]	98.39	249	249
VFG000497(gb|NP_460361)_(ssaE)_chaperone_for_sseB_[TTSS(SPI-2_encode)_(VF0321)]_[Salmonella_enterica_subsp._enterica_serovar_Typhimurium_str._LT2]	98.77	243	243
VFG000508(gb|NP_460372)_(ssaH)_type_III_secretion_system_protein_SsaH_[TTSS(SPI-2_encode)_(VF0321)]_[Salmonella_enterica_subsp._enterica_serovar_Typhimurium_str._LT2]	98.25	228	228
VFG000507(gb|NP_460371)_(ssaG)_type_III_secretion_system_needle_filament_protein_SsaG_[TTSS(SPI-2_encode)_(VF0321)]_[Salmonella_enterica_subsp._enterica_serovar_Typhimurium_str._LT2]	99.07	216	216
VFG000188(gb|NP_250384)_(pscR)_type_III_secretion_system_protein_PscR_[TTSS_(VF0083)]_[Pseudomonas_aeruginosa_PAO1]	79.84	654	129
VFG000557(gb|NP_461817)_(invA)_type_III_secretion_system_major_export_apparatus_protein_InvA_[TTSS(SPI-1_encode)_(VF0116)]_[Salmonella_enterica_subsp._enterica_serovar_Typhimurium_str._LT2]	99.03	2058	2058
VFG000543(gb|NP_461803)_(sipA/sspA)_type_III_secretion_system_effector_SipA	98.35	2058	2058
VFG000546(gb|NP_461806)_(sipB/sspB)_type_III_secretion_system_hydrophilic_translocator	99.55	1782	1782
VFG000559(gb|NP_461819)_(invG)_type_III_secretion_system_secretin_invG_[TTSS(SPI-1_encode)_(VF0116)]_[Salmonella_enterica_subsp._enterica_serovar_Typhimurium_str._LT2]	98.99	1689	1689
VFG000540(gb|NP_461799)_(sptP)_type_III_secretion_system_effector_SptP	97.79	1632	1632
VFG000555(gb|NP_461815)_(invC)_type_III_secretion_system_ATPase_InvC_[TTSS(SPI-1_encode)_(VF0116)]_[Salmonella_enterica_subsp._enterica_serovar_Typhimurium_str._LT2]	99.23	1296	1296
VFG000545(gb|NP_461805)_(sipC/sspC)_type_III_secretion_system_hydrophilic_translocator	99.27	1230	1230
VFG000536(gb|NP_461795)_(prgH)_type_III_secretion_system_outer_MS_ring_protein_PrgH_[TTSS(SPI-1_encode)_(VF0116)]_[Salmonella_enterica_subsp._enterica_serovar_Typhimurium_str._LT2]	99.24	1179	1179
VFG044336(gb|YP_002920268)_(iroC)_ABC_transporter_[Sal_(VF0563)]_[Klebsiella_pneumoniae_subsp._pneumoniae_NTUH-K2044]	77.35	3696	3571
VFG000558(gb|NP_461818)_(invE)_type_III_secretion_system_gatekeeper_invE_[TTSS(SPI-1_encode)_(VF0116)]_[Salmonella_enterica_subsp._enterica_serovar_Typhimurium_str._LT2]	99.29	1119	1119
VFG000548(gb|NP_461808)_(spaS)_type_III_secretion_system_export_apparatus_switch_protein_SpaS_[TTSS(SPI-1_encode)_(VF0116)]_[Salmonella_enterica_subsp._enterica_serovar_Typhimurium_str._LT2]	98.97	1071	1071
VFG000553(gb|NP_461813)_(invJ)_type_III_secretion_system_needle_length_regulator_InvJ_[TTSS(SPI-1_encode)_(VF0116)]_[Salmonella_enterica_subsp._enterica_serovar_Typhimurium_str._LT2]	99.01	1011	1011
VFG003997(gb|NP_461706)_(pipB2)_type_III_secretion_system_effector_PipB3_[SPI-2_encoded_T3SS_(SS021)]_[Salmonella_enterica_subsp._enterica_serovar_Typhimurium_str._LT2]	94.97	1053	1053
VFG000466(gb|NP_461866)_(sopD)_type_III_secretion_system_effector_SopD_[TTSS(SPI-1_encode)_(VF0116)]_[Salmonella_enterica_subsp._enterica_serovar_Typhimurium_str._LT2]	97.8	954	954
VFG000529(gb|NP_461786)_(avrA)_type_III_secretion_system_effector_AvrA	99.01	909	909
VFG000552(gb|NP_461812)_(spaO)_type_III_secretion_system_C_ring_protein_SpaO_[TTSS(SPI-1_encode)_(VF0116)]_[Salmonella_enterica_subsp._enterica_serovar_Typhimurium_str._LT2]	98.79	912	912
VFG002302(gb|NP_461708)_(mig-14)_antimicrobial_peptide_resistance_protein_Mig-14_[Mig-14_(VF0395)]_[Salmonella_enterica_subsp._enterica_serovar_Typhimurium_str._LT2]	97.21	897	897
VFG044334(gb|YP_002920266)_(iroN)_salmochelin_receptor_IroN_[Sal_(VF0563)]_[Klebsiella_pneumoniae_subsp._pneumoniae_NTUH-K2044]	79.05	2175	2134
VFG000549(gb|NP_461809)_(spaR)_type_III_secretion_system_minor_export_apparatus_protein_SpaR_[TTSS(SPI-1_encode)_(VF0116)]_[Salmonella_enterica_subsp._enterica_serovar_Typhimurium_str._LT2]	98.99	792	792
VFG000533(gb|NP_461792)_(prgK)_type_III_secretion_system_inner_MS_ring_protein_PrgK_[TTSS(SPI-1_encode)_(VF0116)]_[Salmonella_enterica_subsp._enterica_serovar_Typhimurium_str._LT2]	99.6	759	759
VFG000544(gb|NP_461804)_(sipD)_type_III_secretion_system_hydrophilic_translocator	90.64	1032	1036
VFG000551(gb|NP_461811)_(spaP)_type_III_secretion_system_minor_export_apparatus_protein_SpaP_[TTSS(SPI-1_encode)_(VF0116)]_[Salmonella_enterica_subsp._enterica_serovar_Typhimurium_str._LT2]	98.81	675	675
VFG000532(gb|NP_461790)_(orgB)_type_III_secretion_system_stator_OrgB_[TTSS(SPI-1_encode)_(VF0116)]_[Salmonella_enterica_subsp._enterica_serovar_Typhimurium_str._LT2]	99.25	681	665
VFG012509(gb|NP_753167)_(iroC)_ATP_binding_cassette_transporter_[Salmochelin_(IA013)]_[Escherichia_coli_CFT073]	78.85	3738	1773
VFG000560(gb|NP_461820)_(invF)_type_III_secretion_system_regulatory_protein_InvF_[TTSS(SPI-1_encode)_(VF0116)]_[Salmonella_enterica_subsp._enterica_serovar_Typhimurium_str._LT2]	99.23	651	651
VFG003645(gb|NP_461791)_(orgA)_type_III_secretion_system_accessory_cytosolic_protein_OrgA_[SPI-1_encoded_T3SS_(SS010)]_[Salmonella_enterica_subsp._enterica_serovar_Typhimurium_str._LT2]	99.5	600	600
VFG000547(gb|NP_461807)_(sicA)_chaparone_for_SipC_and_SipB_[TTSS(SPI-1_encode)_(VF0116)]_[Salmonella_enterica_subsp._enterica_serovar_Typhimurium_str._LT2]	99.2	498	498
VFG000554(gb|NP_461814)_(invI)_type_III_secretion_system_stalk_protein_InvI_[TTSS(SPI-1_encode)_(VF0116)]_[Salmonella_enterica_subsp._enterica_serovar_Typhimurium_str._LT2]	99.55	444	444
VFG003635(gb|NP_461789)_(orgC)_type_III_secretion_system_effector_OrgC_[SPI-1_encoded_T3SS_(SS010)]_[Salmonella_enterica_subsp._enterica_serovar_Typhimurium_str._LT2]	98.23	453	453
VFG000561(gb|NP_461821)_(invH)_type_III_secretion_system_pilotin_invG_[TTSS(SPI-1_encode)_(VF0116)]_[Salmonella_enterica_subsp._enterica_serovar_Typhimurium_str._LT2]	98.2	444	444
VFG000556(gb|NP_461816)_(invB)_type_III_secretion_system_protein_InvB_[TTSS(SPI-1_encode)_(VF0116)]_[Salmonella_enterica_subsp._enterica_serovar_Typhimurium_str._LT2]	98.53	408	408
VFG000541(gb|NP_461800)_(sicP)_chaparone_for_SptP_[TTSS(SPI-1_encode)_(VF0116)]_[Salmonella_enterica_subsp._enterica_serovar_Typhimurium_str._LT2]	98.98	393	393
VFG000534(gb|NP_461793)_(prgJ)_type_III_secretion_system_inner_rod_protein_PrgJ_[TTSS(SPI-1_encode)_(VF0116)]_[Salmonella_enterica_subsp._enterica_serovar_Typhimurium_str._LT2]	99.67	306	306
VFG000550(gb|NP_461810)_(spaQ)_type_III_secretion_system_minor_export_apparatus_protein_SpaQ_[TTSS(SPI-1_encode)_(VF0116)]_[Salmonella_enterica_subsp._enterica_serovar_Typhimurium_str._LT2]	99.62	261	261
VFG000535(gb|NP_461794)_(prgI)_type_III_secretion_system_needle_filament_protein_PrgI_[TTSS(SPI-1_encode)_(VF0116)]_[Salmonella_enterica_subsp._enterica_serovar_Typhimurium_str._LT2]	100	243	243
VFG012505(gb|NP_753166)_(iroD)_esterase_[Salmochelin_(IA013)]_[Escherichia_coli_CFT073]	71.69	1230	1162
VFG000574(gb|NP_462662)_(mgtB)_Mg2+_transport_protein_[MgtBC_(VF0106)]_[Salmonella_enterica_subsp._enterica_serovar_Typhimurium_str._LT2]	98.75	2727	2727
VFG000575(gb|NP_462663)_(mgtC)_Mg2+_transport_protein_[MgtBC_(VF0106)]_[Salmonella_enterica_subsp._enterica_serovar_Typhimurium_str._LT2]	98.42	696	696
VFG002304(gb|NP_462656)_(misL)_putative_autotransporter_[MisL_(VF0397)]_[Salmonella_enterica_subsp._enterica_serovar_Typhimurium_str._LT2]	98.58	2868	1766
VFG002304(gb|NP_462656)_(misL)_putative_autotransporter_[MisL_(VF0397)]_[Salmonella_enterica_subsp._enterica_serovar_Typhimurium_str._LT2]	97.14	2868	1120
VFG000464(gb|NP_461011)_(sopA)_type_III_secretion_system_effector_SopA	97.45	2349	2349
VFG048830(gb|YP_002920353.1)_(gnd)_6-phosphogluconate_dehydrogenase_[Capsule_(VF0560)]_[Klebsiella_pneumoniae_subsp._pneumoniae_NTUH-K2044]	83.76	1407	1410
VFG048808(gb|YP_002920351.1)_(manB)_phosphomannomutase_[Capsule_(VF0560)]_[Klebsiella_pneumoniae_subsp._pneumoniae_NTUH-K2044]	77.79	1371	1319
VFG043213(gb|YP_001006782)_(motA)_flagellar_motor_protein_MotA_[peritrichous_flagella_(AI145)]_[Yersinia_enterocolitica_subsp._enterocolitica_8081]	74.78	888	785
VFG043206(gb|YP_001006774)_(cheY)_chemotaxis_regulatory_protein_CheY_[peritrichous_flagella_(AI145)]_[Yersinia_enterocolitica_subsp._enterocolitica_8081]	77.95	390	390
VFG000467(gb|NP_460811)_(sopE2)_type_III_secretion_system_effector_SopE2	96.96	723	723
VFG002306(gb|NP_461449)_(ratB)_putative_outer_membrane_protein_[RatB_(VF0399)]_[Salmonella_enterica_subsp._enterica_serovar_Typhimurium_str._LT2]	90.7	7308	7326
VFG002307(gb|NP_461452)_(sinH)_intimin-like_protein_[SinH_(VF0400)]_[Salmonella_enterica_subsp._enterica_serovar_Typhimurium_str._LT2]	95.67	2193	2193
VFG002305(gb|NP_461448)_(shdA)_AIDA_autotransporter-like_protein_[ShdA_(VF0398)]_[Salmonella_enterica_subsp._enterica_serovar_Typhimurium_str._LT2]	91.68	6120	6120
VFG042066(gb|NP_460656)_(steC)_type_III_secretion_system_effector_SteC_[SPI-2_encoded_T3SS_(SS021)]_[Salmonella_enterica_subsp._enterica_serovar_Typhimurium_str._LT2]	94.83	1374	1374
VFG000471(gb|NP_460590)_(sseJ)_type_III_secretion_system_effector_SseJ	96.82	1227	1227
VFG003988(gb|NP_460561)_(sifB)_type_III_secretion_system_effector_SifB_[SPI-2_encoded_T3SS_(SS021)]_[Salmonella_enterica_subsp._enterica_serovar_Typhimurium_str._LT2]	95.27	951	951
VFG042067(gb|NP_460542)_(steA)_type_III_secretion_system_effector_SteA_[SPI-1_encoded_T3SS_(SS010)]_[Salmonella_enterica_subsp._enterica_serovar_Typhimurium_str._LT2]	94.63	633	633
VFG042214(gb|AAL20547)_(steB)_type_III_secretion_system_effector_SteB_[SPI-1_encoded_T3SS_(SS010)]_[Salmonella_enterica_subsp._enterica_serovar_Typhimurium_str._LT2]	97.51	402	402
VFG003977(gb|NP_461229)_(sseL)_type_III_secretion_system_effector_SseL	94.97	954	954
VFG049018(gb|YP_002920501.1)_(rcsB)_transcriptional_regulator_RcsB_[RcsAB_(VF0571)]_[Klebsiella_pneumoniae_subsp._pneumoniae_NTUH-K2044]	85.41	651	651
VFG042552(gb|YP_002295985)_(faeD)_fimbrial_usher_protein_FaeD_[K88_pili/F4_fimbriae_(AI040)]_[Escherichia_coli_SE11]	82.71	2439	2348
VFG000469(gb|NP_459778)_(slrP)_type_III_secretion_system_effector_SlrP	94.82	2298	2298
VFG004155(gb|NP_459028)_(bcfC)_fimbrial_usher_[bovine_colonization_factor_(Bcf)_(AI058)]_[Salmonella_enterica_subsp._enterica_serovar_Typhimurium_str._LT2]	98.21	2622	2622
VFG004160(gb|NP_459029)_(bcfD)_fimbrial_adhesin_protein_[bovine_colonization_factor_(Bcf)_(AI058)]_[Salmonella_enterica_subsp._enterica_serovar_Typhimurium_str._LT2]	97.82	1008	1008
VFG004150(gb|NP_459027)_(bcfB)_fimbrial_chaparone_[bovine_colonization_factor_(Bcf)_(AI058)]_[Salmonella_enterica_subsp._enterica_serovar_Typhimurium_str._LT2]	99.85	687	687
VFG004175(gb|NP_459032)_(bcfG)_fimbrial_chaparone_[bovine_colonization_factor_(Bcf)_(AI058)]_[Salmonella_enterica_subsp._enterica_serovar_Typhimurium_str._LT2]	97.68	732	732
VFG004145(gb|NP_459026)_(bcfA)_fimbrial_subunit_[bovine_colonization_factor_(Bcf)_(AI058)]_[Salmonella_enterica_subsp._enterica_serovar_Typhimurium_str._LT2]	98.9	543	543
VFG004165(gb|NP_459030)_(bcfE)_fimbrial_subunit_[bovine_colonization_factor_(Bcf)_(AI058)]_[Salmonella_enterica_subsp._enterica_serovar_Typhimurium_str._LT2]	97.99	546	546
VFG004170(gb|NP_459031)_(bcfF)_fimbrial_subunit_[bovine_colonization_factor_(Bcf)_(AI058)]_[Salmonella_enterica_subsp._enterica_serovar_Typhimurium_str._LT2]	97.88	519	519

## Sheet: Heidelberg
Virulence_ Gene	% Similarity	Reference Length	Matched Query Length
VFG004155(gb|NP_459028)_(bcfC)_fimbrial_usher_[bovine_colonization_factor_(Bcf)_(AI058)]_[Salmonella_enterica_subsp._enterica_serovar_Typhimurium_str._LT2]	98.89	2622	2622
VFG004160(gb|NP_459029)_(bcfD)_fimbrial_adhesin_protein_[bovine_colonization_factor_(Bcf)_(AI058)]_[Salmonella_enterica_subsp._enterica_serovar_Typhimurium_str._LT2]	98.21	1008	1008
VFG004175(gb|NP_459032)_(bcfG)_fimbrial_chaparone_[bovine_colonization_factor_(Bcf)_(AI058)]_[Salmonella_enterica_subsp._enterica_serovar_Typhimurium_str._LT2]	99.04	732	732
VFG004150(gb|NP_459027)_(bcfB)_fimbrial_chaparone_[bovine_colonization_factor_(Bcf)_(AI058)]_[Salmonella_enterica_subsp._enterica_serovar_Typhimurium_str._LT2]	99.71	687	687
VFG004145(gb|NP_459026)_(bcfA)_fimbrial_subunit_[bovine_colonization_factor_(Bcf)_(AI058)]_[Salmonella_enterica_subsp._enterica_serovar_Typhimurium_str._LT2]	99.45	543	543
VFG004165(gb|NP_459030)_(bcfE)_fimbrial_subunit_[bovine_colonization_factor_(Bcf)_(AI058)]_[Salmonella_enterica_subsp._enterica_serovar_Typhimurium_str._LT2]	98.53	546	546
VFG004170(gb|NP_459031)_(bcfF)_fimbrial_subunit_[bovine_colonization_factor_(Bcf)_(AI058)]_[Salmonella_enterica_subsp._enterica_serovar_Typhimurium_str._LT2]	98.65	519	519
VFG013412(gb|NP_439302)_(lpxC)_UDP-3-O-(R-3-hydroxymyristoyl)-N-acetylglucosamine_deacetylase_[LOS_(CVF494)]_[Haemophilus_influenzae_Rd_KW20]	72.54	918	721
VFG000446(gb|NP_459541)_(fimD)_usher_protein_FimD_[Type_1_fimbriae_(VF0102)]_[Salmonella_enterica_subsp._enterica_serovar_Typhimurium_str._LT2]	99.27	2613	2613
VFG049144(gb|YP_002918165.1)_(acrB)_acriflavine_resistance_protein_B_[AcrAB_(VF0568)]_[Klebsiella_pneumoniae_subsp._pneumoniae_NTUH-K2044]	83.89	3147	3141
VFG000447(gb|NP_459542)_(fimH)_type_I_fimbriae_minor_fimbrial_subunit_FimH	97.92	1008	1008
VFG000445(gb|NP_459540)_(fimC)_chaperone_protein_FimC_[Type_1_fimbriae_(VF0102)]_[Salmonella_enterica_subsp._enterica_serovar_Typhimurium_str._LT2]	100	693	693
VFG000444(gb|NP_459539)_(fimI)_fimbrial_protein_internal_segment_[Type_1_fimbriae_(VF0102)]_[Salmonella_enterica_subsp._enterica_serovar_Typhimurium_str._LT2]	99.06	534	534
VFG000448(gb|NP_459543)_(fimF)_type_I_fimbriae_adaptor_protein_FimF_[Type_1_fimbriae_(VF0102)]_[Salmonella_enterica_subsp._enterica_serovar_Typhimurium_str._LT2]	98.84	519	519
VFG049133(gb|YP_002918166.1)_(acrA)_acriflavine_resistance_protein_A_[AcrAB_(VF0568)]_[Klebsiella_pneumoniae_subsp._pneumoniae_NTUH-K2044]	78.3	1194	1166
VFG000930(gb|NP_752604)_(entF)_enterobactin_synthase_multienzyme_complex_component	75.1	3882	3875
VFG048518(gb|YP_002918367.1)_(fepA)_outer_membrane_receptor_FepA_[Ent_(VF0562)]_[Klebsiella_pneumoniae_subsp._pneumoniae_NTUH-K2044]	80.68	2229	2055
VFG000923(gb|NP_752600)_(fepA)_ferrienterobactin_outer_membrane_transporter_[Enterobactin_(VF0228)]_[Escherichia_coli_CFT073]	78.94	2241	2289
VFG000932(gb|NP_752612)_(entE)_2	80.13	1611	1595
VFG048429(gb|YP_002918378.1)_(entE)_enterobactin_synthase_subunit_E_[Ent_(VF0562)]_[Klebsiella_pneumoniae_subsp._pneumoniae_NTUH-K2044]	76.99	1608	1586
VFG048459(gb|YP_002918375.1)_(ybdA)_enterobactin_exporter_EntS_[Ent_(VF0562)]_[Klebsiella_pneumoniae_subsp._pneumoniae_NTUH-K2044]	77.84	1242	1223
VFG000928(gb|NP_752607)_(fepG)_iron-enterobactin_ABC_transporter_permease_[Enterobactin_(VF0228)]_[Escherichia_coli_CFT073]	81.46	993	879
VFG048478(gb|YP_002918372.1)_(fepG)_iron-enterobactin_transporter_permease_[Ent_(VF0562)]_[Klebsiella_pneumoniae_subsp._pneumoniae_NTUH-K2044]	80.91	993	875
VFG048419(gb|YP_002918379.1)_(entB)_2	81	852	842
VFG044159(gb|NP_752602)_(fes)_enterobactin/ferric_enterobactin_esterase_[enterobactin_(IA019)]_[Escherichia_coli_CFT073]	73.81	1203	1153
VFG000469(gb|NP_459778)_(slrP)_type_III_secretion_system_effector_SlrP	97	2298	2298
VFG042068(gb|NP_459947)_(sopD2)_type_III_secretion_system_effector_SopD2_[SPI-2_encoded_T3SS_(SS021)]_[Salmonella_enterica_subsp._enterica_serovar_Typhimurium_str._LT2]	95.21	960	960
VFG000463(gb|NP_460019)_(sodCI)_Gifsy-2_prophage:_superoxide_dismutase_precursor_(Cu-Zn)_[SodCI_(VF0109)]_[Salmonella_enterica_subsp._enterica_serovar_Typhimurium_str._LT2]	100	534	534
VFG000476(gb|AAG03023)_(grvA)_gifsy-2_related_virulence_gene_[GrvA_(VF0110)]_[Salmonella_enterica_(serovar_typhimurium)]	100	354	354
VFG000465(gb|NP_460064)_(sopB/sigD)_type_III_secretion_system_effector_SopB	99.88	1686	1686
VFG000589(gb|NP_460061)_(pipB)_type_III_secretion_system_effector_PipB_[SPI-2_encoded_T3SS_(SS021)]_[Salmonella_enterica_subsp._enterica_serovar_Typhimurium_str._LT2]	100	876	876
VFG001443(gb|AAF37887)_(ompA)_outer_membrane_protein_A_[OmpA_(VF0236)]_[Escherichia_coli_O18:K1:H7_str._RS218]	89.84	1041	1053
VFG000470(gb|NP_460194)_(sifA)_type_III_secretion_system_effector_SifA	99.9	1011	1011
VFG000462(gb|NP_460110)_(csgG)_curli_production_assembly/transport_protein_CsgG_[Agf_(VF0103)]_[Salmonella_enterica_subsp._enterica_serovar_Typhimurium_str._LT2]	99.64	834	834
VFG004125(gb|NP_460113)_(csgD)_DNA-binding_transcriptional_regulator_CsgD_[curli_fibers/thin_aggregative_fimbriae_(AGF)_(AI094)]_[Salmonella_enterica_subsp._enterica_serovar_Typhimurium_str._LT2]	99.54	651	651
VFG000457(gb|NP_460114)_(csgB)_minor_curlin_subunit_precursor	99.78	456	456
VFG000458(gb|NP_460115)_(csgA)_curlin_major_subunit_CsgA_[Agf_(VF0103)]_[Salmonella_enterica_subsp._enterica_serovar_Typhimurium_str._LT2]	99.56	456	456
VFG000461(gb|NP_460111)_(csgF)_curli_production_assembly/transport_protein_CsgF_[Agf_(VF0103)]_[Salmonella_enterica_subsp._enterica_serovar_Typhimurium_str._LT2]	100	417	417
VFG000460(gb|NP_460112)_(csgE)_curli_production_assembly/transport_protein_CsgE_[Agf_(VF0103)]_[Salmonella_enterica_subsp._enterica_serovar_Typhimurium_str._LT2]	99.75	396	396
VFG000459(gb|NP_460116)_(csgC)_curli_assembly_protein_CsgC_[Agf_(VF0103)]_[Salmonella_enterica_subsp._enterica_serovar_Typhimurium_str._LT2]	100	327	327
VFG000514(gb|NP_460379)_(ssaV)_type_III_secretion_system_major_export_apparatus_protein_ssaV_[TTSS(SPI-2_encode)_(VF0321)]_[Salmonella_enterica_subsp._enterica_serovar_Typhimurium_str._LT2]	100	2046	2046
VFG000495(gb|NP_460359)_(ssaC)_type_III_secretion_system_secretin_SsaC_[TTSS(SPI-2_encode)_(VF0321)]_[Salmonella_enterica_subsp._enterica_serovar_Typhimurium_str._LT2]	99.06	1494	1494
VFG000501(gb|NP_460365)_(sseC)_type_III_secretion_system_hydrophilic_translocator	98.14	1455	1455
VFG000515(gb|NP_460380)_(ssaN)_type_III_secretion_system_ATPase_SsaN_[TTSS(SPI-2_encode)_(VF0321)]_[Salmonella_enterica_subsp._enterica_serovar_Typhimurium_str._LT2]	98.85	1302	1302
VFG000496(gb|NP_460360)_(ssaD)_type_III_secretion_system_outer_MS_ring_protein_SsaD_[TTSS(SPI-2_encode)_(VF0321)]_[Salmonella_enterica_subsp._enterica_serovar_Typhimurium_str._LT2]	99.17	1212	1212
VFG000522(gb|NP_460387)_(ssaU)_type_III_secretion_system_export_apparatus_switch_protein_SsaU_[TTSS(SPI-2_encode)_(VF0321)]_[Salmonella_enterica_subsp._enterica_serovar_Typhimurium_str._LT2]	99.15	1059	1059
VFG000512(gb|NP_460377)_(ssaL)_type_III_secretion_system_gatekeeper_SsaL_[TTSS(SPI-2_encode)_(VF0321)]_[Salmonella_enterica_subsp._enterica_serovar_Typhimurium_str._LT2]	99.41	1017	1017
VFG000518(gb|NP_460383)_(ssaQ)_type_III_secretion_system_C_ring_protein_SsaQ_[TTSS(SPI-2_encode)_(VF0321)]_[Salmonella_enterica_subsp._enterica_serovar_Typhimurium_str._LT2]	98.45	969	969
VFG000505(gb|NP_460369)_(sseF)_type_III_secretion_system_effector_SseF_[TTSS(SPI-2_encode)_(VF0321)]_[Salmonella_enterica_subsp._enterica_serovar_Typhimurium_str._LT2]	98.72	783	783
VFG000521(gb|NP_460386)_(ssaT)_type_III_secretion_system_minor_export_apparatus_protein_SsaT_[TTSS(SPI-2_encode)_(VF0321)]_[Salmonella_enterica_subsp._enterica_serovar_Typhimurium_str._LT2]	98.21	780	780
VFG000510(gb|NP_460374)_(ssaJ)_type_III_secretion_system_inner_MS_ring_protein_SsaJ_[TTSS(SPI-2_encode)_(VF0321)]_[Salmonella_enterica_subsp._enterica_serovar_Typhimurium_str._LT2]	98.53	750	750
VFG000506(gb|NP_460370)_(sseG)_type_III_secretion_system_effector_SseG_[TTSS(SPI-2_encode)_(VF0321)]_[Salmonella_enterica_subsp._enterica_serovar_Typhimurium_str._LT2]	99.13	690	690
VFG000511(gb|NP_460376)_(ssaK)_type_III_secretion_system_stator_SsaK_[TTSS(SPI-2_encode)_(VF0321)]_[Salmonella_enterica_subsp._enterica_serovar_Typhimurium_str._LT2]	99.41	675	675
VFG000519(gb|NP_460384)_(ssaR)_type_III_secretion_system_minor_export_apparatus_protein_SsaR_[TTSS(SPI-2_encode)_(VF0321)]_[Salmonella_enterica_subsp._enterica_serovar_Typhimurium_str._LT2]	98.92	648	648
VFG000499(gb|NP_460363)_(sseB)_type_III_secretion_system_effector_SseB_[TTSS(SPI-2_encode)_(VF0321)]_[Salmonella_enterica_subsp._enterica_serovar_Typhimurium_str._LT2]	97.8	591	591
VFG000502(gb|NP_460366)_(sseD)_type_III_secretion_system_hydrophilic_translocator	97.45	588	588
VFG000500(gb|NP_460364)_(sscA)_chaperone_for_sseC_[SPI-2_encoded_T3SS_(SS021)]_[Salmonella_enterica_subsp._enterica_serovar_Typhimurium_str._LT2]	98.95	474	474
VFG000504(gb|NP_460368)_(sscB)_chaperone_for_sseF_[SPI-2_encoded_T3SS_(SS021)]_[Salmonella_enterica_subsp._enterica_serovar_Typhimurium_str._LT2]	100	435	435
VFG000503(gb|NP_460367)_(sseE)_type_III_secretion_system_effector_SseE_[TTSS(SPI-2_encode)_(VF0321)]_[Salmonella_enterica_subsp._enterica_serovar_Typhimurium_str._LT2]	99.28	417	417
VFG000494(gb|NP_460358)_(spiC/ssaB)_type_III_secretion_system_protein_SsaB_[TTSS(SPI-2_encode)_(VF0321)]_[Salmonella_enterica_subsp._enterica_serovar_Typhimurium_str._LT2]	99.5	402	402
VFG000516(gb|NP_460381)_(ssaO)_type_III_secretion_system_stalk_protein_SsaO_[TTSS(SPI-2_encode)_(VF0321)]_[Salmonella_enterica_subsp._enterica_serovar_Typhimurium_str._LT2]	99.74	378	378
VFG000517(gb|NP_460382)_(ssaP)_type_III_secretion_system_needle_length_regulator_SsaP_[TTSS(SPI-2_encode)_(VF0321)]_[Salmonella_enterica_subsp._enterica_serovar_Typhimurium_str._LT2]	99.47	375	375
VFG000513(gb|NP_460378)_(ssaM)_type_III_secretion_system_protein_SsaM_[TTSS(SPI-2_encode)_(VF0321)]_[Salmonella_enterica_subsp._enterica_serovar_Typhimurium_str._LT2]	100	369	369
VFG000498(gb|NP_460362)_(sseA)_chaperone_for_sseB_and_sseD_[TTSS(SPI-2_encode)_(VF0321)]_[Salmonella_enterica_subsp._enterica_serovar_Typhimurium_str._LT2]	99.69	327	327
VFG000520(gb|NP_460385)_(ssaS)_type_III_secretion_system_minor_export_apparatus_protein_SsaS_[TTSS(SPI-2_encode)_(VF0321)]_[Salmonella_enterica_subsp._enterica_serovar_Typhimurium_str._LT2]	99.25	267	267
VFG000509(gb|NP_460373)_(ssaI)_type_III_secretion_system_inner_rod_protein_SsaI_[TTSS(SPI-2_encode)_(VF0321)]_[Salmonella_enterica_subsp._enterica_serovar_Typhimurium_str._LT2]	99.6	249	249
VFG000497(gb|NP_460361)_(ssaE)_chaperone_for_sseB_[TTSS(SPI-2_encode)_(VF0321)]_[Salmonella_enterica_subsp._enterica_serovar_Typhimurium_str._LT2]	98.77	243	243
VFG000508(gb|NP_460372)_(ssaH)_type_III_secretion_system_protein_SsaH_[TTSS(SPI-2_encode)_(VF0321)]_[Salmonella_enterica_subsp._enterica_serovar_Typhimurium_str._LT2]	100	228	228
VFG000507(gb|NP_460371)_(ssaG)_type_III_secretion_system_needle_filament_protein_SsaG_[TTSS(SPI-2_encode)_(VF0321)]_[Salmonella_enterica_subsp._enterica_serovar_Typhimurium_str._LT2]	100	216	216
VFG042066(gb|NP_460656)_(steC)_type_III_secretion_system_effector_SteC_[SPI-2_encoded_T3SS_(SS021)]_[Salmonella_enterica_subsp._enterica_serovar_Typhimurium_str._LT2]	99.49	1374	1374
VFG000471(gb|NP_460590)_(sseJ)_type_III_secretion_system_effector_SseJ	99.67	1227	1227
VFG003988(gb|NP_460561)_(sifB)_type_III_secretion_system_effector_SifB_[SPI-2_encoded_T3SS_(SS021)]_[Salmonella_enterica_subsp._enterica_serovar_Typhimurium_str._LT2]	96.74	951	951
VFG042067(gb|NP_460542)_(steA)_type_III_secretion_system_effector_SteA_[SPI-1_encoded_T3SS_(SS010)]_[Salmonella_enterica_subsp._enterica_serovar_Typhimurium_str._LT2]	93.21	633	633
VFG042214(gb|AAL20547)_(steB)_type_III_secretion_system_effector_SteB_[SPI-1_encoded_T3SS_(SS010)]_[Salmonella_enterica_subsp._enterica_serovar_Typhimurium_str._LT2]	99.5	402	402
VFG000467(gb|NP_460811)_(sopE2)_type_III_secretion_system_effector_SopE2	100	723	723
VFG043211(gb|YP_001006780)_(cheA)_chemotaxis_protein_CheA_[peritrichous_flagella_(AI145)]_[Yersinia_enterocolitica_subsp._enterocolitica_8081]	77.3	2055	370
VFG000464(gb|NP_461011)_(sopA)_type_III_secretion_system_effector_SopA	98.98	2349	2349
VFG003982(gb|NP_461081)_(sseK2)_type_III_secretion_system_effector_SseK2_[SPI-2_encoded_T3SS_(SS021)]_[Salmonella_enterica_subsp._enterica_serovar_Typhimurium_str._LT2]	99.71	1047	1047
VFG048830(gb|YP_002920353.1)_(gnd)_6-phosphogluconate_dehydrogenase_[Capsule_(VF0560)]_[Klebsiella_pneumoniae_subsp._pneumoniae_NTUH-K2044]	83.9	1407	1410
VFG048808(gb|YP_002920351.1)_(manB)_phosphomannomutase_[Capsule_(VF0560)]_[Klebsiella_pneumoniae_subsp._pneumoniae_NTUH-K2044]	77.41	1371	1319
VFG000468(gb|NP_461184)_(sspH2)_type_III_secretion_system_effector_SspH2	100	2367	2367
VFG003977(gb|NP_461229)_(sseL)_type_III_secretion_system_effector_SseL	96.65	954	954
VFG049018(gb|YP_002920501.1)_(rcsB)_transcriptional_regulator_RcsB_[RcsAB_(VF0571)]_[Klebsiella_pneumoniae_subsp._pneumoniae_NTUH-K2044]	85.25	651	651
VFG002306(gb|NP_461449)_(ratB)_putative_outer_membrane_protein_[RatB_(VF0399)]_[Salmonella_enterica_subsp._enterica_serovar_Typhimurium_str._LT2]	98.89	7308	7309
VFG002305(gb|NP_461448)_(shdA)_AIDA_autotransporter-like_protein_[ShdA_(VF0398)]_[Salmonella_enterica_subsp._enterica_serovar_Typhimurium_str._LT2]	96.96	6120	6120
VFG002307(gb|NP_461452)_(sinH)_intimin-like_protein_[SinH_(VF0400)]_[Salmonella_enterica_subsp._enterica_serovar_Typhimurium_str._LT2]	99.59	2193	2193
VFG000543(gb|NP_461803)_(sipA/sspA)_type_III_secretion_system_effector_SipA	99.81	2058	2058
VFG000557(gb|NP_461817)_(invA)_type_III_secretion_system_major_export_apparatus_protein_InvA_[TTSS(SPI-1_encode)_(VF0116)]_[Salmonella_enterica_subsp._enterica_serovar_Typhimurium_str._LT2]	99.17	2058	2058
VFG000546(gb|NP_461806)_(sipB/sspB)_type_III_secretion_system_hydrophilic_translocator	99.49	1782	1782
VFG000559(gb|NP_461819)_(invG)_type_III_secretion_system_secretin_invG_[TTSS(SPI-1_encode)_(VF0116)]_[Salmonella_enterica_subsp._enterica_serovar_Typhimurium_str._LT2]	98.99	1689	1689
VFG000540(gb|NP_461799)_(sptP)_type_III_secretion_system_effector_SptP	99.88	1632	1632
VFG000555(gb|NP_461815)_(invC)_type_III_secretion_system_ATPase_InvC_[TTSS(SPI-1_encode)_(VF0116)]_[Salmonella_enterica_subsp._enterica_serovar_Typhimurium_str._LT2]	99.61	1296	1296
VFG000545(gb|NP_461805)_(sipC/sspC)_type_III_secretion_system_hydrophilic_translocator	99.67	1230	1230
VFG000536(gb|NP_461795)_(prgH)_type_III_secretion_system_outer_MS_ring_protein_PrgH_[TTSS(SPI-1_encode)_(VF0116)]_[Salmonella_enterica_subsp._enterica_serovar_Typhimurium_str._LT2]	99.49	1179	1179
VFG044336(gb|YP_002920268)_(iroC)_ABC_transporter_[Sal_(VF0563)]_[Klebsiella_pneumoniae_subsp._pneumoniae_NTUH-K2044]	77.39	3696	3570
VFG000558(gb|NP_461818)_(invE)_type_III_secretion_system_gatekeeper_invE_[TTSS(SPI-1_encode)_(VF0116)]_[Salmonella_enterica_subsp._enterica_serovar_Typhimurium_str._LT2]	99.37	1119	1119
VFG000548(gb|NP_461808)_(spaS)_type_III_secretion_system_export_apparatus_switch_protein_SpaS_[TTSS(SPI-1_encode)_(VF0116)]_[Salmonella_enterica_subsp._enterica_serovar_Typhimurium_str._LT2]	99.91	1071	1071
VFG012509(gb|NP_753167)_(iroC)_ATP_binding_cassette_transporter_[Salmochelin_(IA013)]_[Escherichia_coli_CFT073]	76.59	3738	3601
VFG003997(gb|NP_461706)_(pipB2)_type_III_secretion_system_effector_PipB3_[SPI-2_encoded_T3SS_(SS021)]_[Salmonella_enterica_subsp._enterica_serovar_Typhimurium_str._LT2]	99.34	1053	1053
VFG000544(gb|NP_461804)_(sipD)_type_III_secretion_system_hydrophilic_translocator	99.81	1032	1032
VFG000553(gb|NP_461813)_(invJ)_type_III_secretion_system_needle_length_regulator_InvJ_[TTSS(SPI-1_encode)_(VF0116)]_[Salmonella_enterica_subsp._enterica_serovar_Typhimurium_str._LT2]	99.51	1011	1011
VFG000466(gb|NP_461866)_(sopD)_type_III_secretion_system_effector_SopD_[TTSS(SPI-1_encode)_(VF0116)]_[Salmonella_enterica_subsp._enterica_serovar_Typhimurium_str._LT2]	98.73	954	948
VFG000552(gb|NP_461812)_(spaO)_type_III_secretion_system_C_ring_protein_SpaO_[TTSS(SPI-1_encode)_(VF0116)]_[Salmonella_enterica_subsp._enterica_serovar_Typhimurium_str._LT2]	99.67	912	912
VFG000529(gb|NP_461786)_(avrA)_type_III_secretion_system_effector_AvrA	99.67	909	909
VFG002302(gb|NP_461708)_(mig-14)_antimicrobial_peptide_resistance_protein_Mig-14_[Mig-14_(VF0395)]_[Salmonella_enterica_subsp._enterica_serovar_Typhimurium_str._LT2]	98.1	897	897
VFG044334(gb|YP_002920266)_(iroN)_salmochelin_receptor_IroN_[Sal_(VF0563)]_[Klebsiella_pneumoniae_subsp._pneumoniae_NTUH-K2044]	79.33	2175	2134
VFG000549(gb|NP_461809)_(spaR)_type_III_secretion_system_minor_export_apparatus_protein_SpaR_[TTSS(SPI-1_encode)_(VF0116)]_[Salmonella_enterica_subsp._enterica_serovar_Typhimurium_str._LT2]	99.37	792	792
VFG000533(gb|NP_461792)_(prgK)_type_III_secretion_system_inner_MS_ring_protein_PrgK_[TTSS(SPI-1_encode)_(VF0116)]_[Salmonella_enterica_subsp._enterica_serovar_Typhimurium_str._LT2]	99.74	759	759
VFG000935(gb|NP_753164)_(iroN)_salmochelin_receptor_IroN_[IroN_(VF0230)]_[Escherichia_coli_CFT073]	78.4	2178	2083
VFG000532(gb|NP_461790)_(orgB)_type_III_secretion_system_stator_OrgB_[TTSS(SPI-1_encode)_(VF0116)]_[Salmonella_enterica_subsp._enterica_serovar_Typhimurium_str._LT2]	99.85	681	681
VFG000551(gb|NP_461811)_(spaP)_type_III_secretion_system_minor_export_apparatus_protein_SpaP_[TTSS(SPI-1_encode)_(VF0116)]_[Salmonella_enterica_subsp._enterica_serovar_Typhimurium_str._LT2]	99.26	675	675
VFG000560(gb|NP_461820)_(invF)_type_III_secretion_system_regulatory_protein_InvF_[TTSS(SPI-1_encode)_(VF0116)]_[Salmonella_enterica_subsp._enterica_serovar_Typhimurium_str._LT2]	100	651	651
VFG003645(gb|NP_461791)_(orgA)_type_III_secretion_system_accessory_cytosolic_protein_OrgA_[SPI-1_encoded_T3SS_(SS010)]_[Salmonella_enterica_subsp._enterica_serovar_Typhimurium_str._LT2]	100	600	600
VFG000547(gb|NP_461807)_(sicA)_chaparone_for_SipC_and_SipB_[TTSS(SPI-1_encode)_(VF0116)]_[Salmonella_enterica_subsp._enterica_serovar_Typhimurium_str._LT2]	99	498	498
VFG003635(gb|NP_461789)_(orgC)_type_III_secretion_system_effector_OrgC_[SPI-1_encoded_T3SS_(SS010)]_[Salmonella_enterica_subsp._enterica_serovar_Typhimurium_str._LT2]	99.34	453	453
VFG000554(gb|NP_461814)_(invI)_type_III_secretion_system_stalk_protein_InvI_[TTSS(SPI-1_encode)_(VF0116)]_[Salmonella_enterica_subsp._enterica_serovar_Typhimurium_str._LT2]	100	444	444
VFG000561(gb|NP_461821)_(invH)_type_III_secretion_system_pilotin_invG_[TTSS(SPI-1_encode)_(VF0116)]_[Salmonella_enterica_subsp._enterica_serovar_Typhimurium_str._LT2]	99.77	444	444
VFG000556(gb|NP_461816)_(invB)_type_III_secretion_system_protein_InvB_[TTSS(SPI-1_encode)_(VF0116)]_[Salmonella_enterica_subsp._enterica_serovar_Typhimurium_str._LT2]	99.26	408	408
VFG000541(gb|NP_461800)_(sicP)_chaparone_for_SptP_[TTSS(SPI-1_encode)_(VF0116)]_[Salmonella_enterica_subsp._enterica_serovar_Typhimurium_str._LT2]	100	393	393
VFG000534(gb|NP_461793)_(prgJ)_type_III_secretion_system_inner_rod_protein_PrgJ_[TTSS(SPI-1_encode)_(VF0116)]_[Salmonella_enterica_subsp._enterica_serovar_Typhimurium_str._LT2]	100	306	306
VFG000550(gb|NP_461810)_(spaQ)_type_III_secretion_system_minor_export_apparatus_protein_SpaQ_[TTSS(SPI-1_encode)_(VF0116)]_[Salmonella_enterica_subsp._enterica_serovar_Typhimurium_str._LT2]	99.23	261	261
VFG000535(gb|NP_461794)_(prgI)_type_III_secretion_system_needle_filament_protein_PrgI_[TTSS(SPI-1_encode)_(VF0116)]_[Salmonella_enterica_subsp._enterica_serovar_Typhimurium_str._LT2]	100	243	243
VFG012505(gb|NP_753166)_(iroD)_esterase_[Salmochelin_(IA013)]_[Escherichia_coli_CFT073]	71.77	1230	1162
VFG002304(gb|NP_462656)_(misL)_putative_autotransporter_[MisL_(VF0397)]_[Salmonella_enterica_subsp._enterica_serovar_Typhimurium_str._LT2]	100	2868	2868
VFG000454(gb|NP_462539)_(lpfC)_long_polar_fimbrial_usher_protein_LpfC_[Lpf_(VF0105)]_[Salmonella_enterica_subsp._enterica_serovar_Typhimurium_str._LT2]	100	2529	2529
VFG000453(gb|NP_462538)_(lpfD)_long_polar_fimbrial_protein_LpfD_[Lpf_(VF0105)]_[Salmonella_enterica_subsp._enterica_serovar_Typhimurium_str._LT2]	100	1080	1080
VFG000455(gb|NP_462540)_(lpfB)_long_polar_fimbrial_chaperone_protein_LpfB_[Lpf_(VF0105)]_[Salmonella_enterica_subsp._enterica_serovar_Typhimurium_str._LT2]	100	699	699
VFG000456(gb|NP_462541)_(lpfA)_long_polar_fimbria_protein_LpfA_[Lpf_(VF0105)]_[Salmonella_enterica_subsp._enterica_serovar_Typhimurium_str._LT2]	100	537	537
VFG000452(gb|NP_462537)_(lpfE)_long_polar_fimbrial_minor_subunit_LpfE	100	528	528
VFG000574(gb|NP_462662)_(mgtB)_Mg2+_transport_protein_[MgtBC_(VF0106)]_[Salmonella_enterica_subsp._enterica_serovar_Typhimurium_str._LT2]	99.6	2727	2727
VFG000575(gb|NP_462663)_(mgtC)_Mg2+_transport_protein_[MgtBC_(VF0106)]_[Salmonella_enterica_subsp._enterica_serovar_Typhimurium_str._LT2]	100	696	696

## Sheet: Infantis
Virulence_ Gene	% Similarity	Reference Length	Matched Query Length
VFG013412(gb|NP_439302)_(lpxC)_UDP-3-O-(R-3-hydroxymyristoyl)-N-acetylglucosamine_deacetylase_[LOS_(CVF494)]_[Haemophilus_influenzae_Rd_KW20]	72.4	918	721
VFG000446(gb|NP_459541)_(fimD)_usher_protein_FimD_[Type_1_fimbriae_(VF0102)]_[Salmonella_enterica_subsp._enterica_serovar_Typhimurium_str._LT2]	98.81	2613	2613
VFG049144(gb|YP_002918165.1)_(acrB)_acriflavine_resistance_protein_B_[AcrAB_(VF0568)]_[Klebsiella_pneumoniae_subsp._pneumoniae_NTUH-K2044]	84.02	3147	3141
VFG000447(gb|NP_459542)_(fimH)_type_I_fimbriae_minor_fimbrial_subunit_FimH	98.21	1008	1008
VFG000445(gb|NP_459540)_(fimC)_chaperone_protein_FimC_[Type_1_fimbriae_(VF0102)]_[Salmonella_enterica_subsp._enterica_serovar_Typhimurium_str._LT2]	98.7	693	693
VFG000444(gb|NP_459539)_(fimI)_fimbrial_protein_internal_segment_[Type_1_fimbriae_(VF0102)]_[Salmonella_enterica_subsp._enterica_serovar_Typhimurium_str._LT2]	99.06	534	534
VFG000448(gb|NP_459543)_(fimF)_type_I_fimbriae_adaptor_protein_FimF_[Type_1_fimbriae_(VF0102)]_[Salmonella_enterica_subsp._enterica_serovar_Typhimurium_str._LT2]	98.65	519	519
VFG049133(gb|YP_002918166.1)_(acrA)_acriflavine_resistance_protein_A_[AcrAB_(VF0568)]_[Klebsiella_pneumoniae_subsp._pneumoniae_NTUH-K2044]	78.3	1194	1166
VFG000669(gb|NP_706257)_(gtrA)_bactoprenol-linked_glucose_translocase/flippase_[LPS_(VF0124)]_[Shigella_flexneri_2a_str._301]	75.07	363	365
VFG000930(gb|NP_752604)_(entF)_enterobactin_synthase_multienzyme_complex_component	74.98	3882	3881
VFG000923(gb|NP_752600)_(fepA)_ferrienterobactin_outer_membrane_transporter_[Enterobactin_(VF0228)]_[Escherichia_coli_CFT073]	79.23	2241	2292
VFG000932(gb|NP_752612)_(entE)_2	80.13	1611	1595
VFG048429(gb|YP_002918378.1)_(entE)_enterobactin_synthase_subunit_E_[Ent_(VF0562)]_[Klebsiella_pneumoniae_subsp._pneumoniae_NTUH-K2044]	76.54	1608	1586
VFG048459(gb|YP_002918375.1)_(ybdA)_enterobactin_exporter_EntS_[Ent_(VF0562)]_[Klebsiella_pneumoniae_subsp._pneumoniae_NTUH-K2044]	77.6	1242	1223
VFG000928(gb|NP_752607)_(fepG)_iron-enterobactin_ABC_transporter_permease_[Enterobactin_(VF0228)]_[Escherichia_coli_CFT073]	81.11	993	879
VFG048478(gb|YP_002918372.1)_(fepG)_iron-enterobactin_transporter_permease_[Ent_(VF0562)]_[Klebsiella_pneumoniae_subsp._pneumoniae_NTUH-K2044]	80.72	993	866
VFG048419(gb|YP_002918379.1)_(entB)_2	80.52	852	842
VFG044159(gb|NP_752602)_(fes)_enterobactin/ferric_enterobactin_esterase_[enterobactin_(IA019)]_[Escherichia_coli_CFT073]	73.44	1203	1152
VFG000469(gb|NP_459778)_(slrP)_type_III_secretion_system_effector_SlrP	98.43	2298	2298
VFG042068(gb|NP_459947)_(sopD2)_type_III_secretion_system_effector_SopD2_[SPI-2_encoded_T3SS_(SS021)]_[Salmonella_enterica_subsp._enterica_serovar_Typhimurium_str._LT2]	99.48	960	960
VFG000514(gb|NP_460379)_(ssaV)_type_III_secretion_system_major_export_apparatus_protein_ssaV_[TTSS(SPI-2_encode)_(VF0321)]_[Salmonella_enterica_subsp._enterica_serovar_Typhimurium_str._LT2]	99.85	2046	2046
VFG000465(gb|NP_460064)_(sopB/sigD)_type_III_secretion_system_effector_SopB	100	1686	1686
VFG000495(gb|NP_460359)_(ssaC)_type_III_secretion_system_secretin_SsaC_[TTSS(SPI-2_encode)_(VF0321)]_[Salmonella_enterica_subsp._enterica_serovar_Typhimurium_str._LT2]	99.2	1494	1494
VFG000501(gb|NP_460365)_(sseC)_type_III_secretion_system_hydrophilic_translocator	99.04	1455	1455
VFG000515(gb|NP_460380)_(ssaN)_type_III_secretion_system_ATPase_SsaN_[TTSS(SPI-2_encode)_(VF0321)]_[Salmonella_enterica_subsp._enterica_serovar_Typhimurium_str._LT2]	98.85	1302	1302
VFG000496(gb|NP_460360)_(ssaD)_type_III_secretion_system_outer_MS_ring_protein_SsaD_[TTSS(SPI-2_encode)_(VF0321)]_[Salmonella_enterica_subsp._enterica_serovar_Typhimurium_str._LT2]	99.17	1212	1212
VFG000522(gb|NP_460387)_(ssaU)_type_III_secretion_system_export_apparatus_switch_protein_SsaU_[TTSS(SPI-2_encode)_(VF0321)]_[Salmonella_enterica_subsp._enterica_serovar_Typhimurium_str._LT2]	99.91	1059	1059
VFG000512(gb|NP_460377)_(ssaL)_type_III_secretion_system_gatekeeper_SsaL_[TTSS(SPI-2_encode)_(VF0321)]_[Salmonella_enterica_subsp._enterica_serovar_Typhimurium_str._LT2]	99.41	1017	1017
VFG000518(gb|NP_460383)_(ssaQ)_type_III_secretion_system_C_ring_protein_SsaQ_[TTSS(SPI-2_encode)_(VF0321)]_[Salmonella_enterica_subsp._enterica_serovar_Typhimurium_str._LT2]	98.56	969	969
VFG000470(gb|NP_460194)_(sifA)_type_III_secretion_system_effector_SifA	96.24	1011	1011
VFG000589(gb|NP_460061)_(pipB)_type_III_secretion_system_effector_PipB_[SPI-2_encoded_T3SS_(SS021)]_[Salmonella_enterica_subsp._enterica_serovar_Typhimurium_str._LT2]	99.77	876	876
VFG000462(gb|NP_460110)_(csgG)_curli_production_assembly/transport_protein_CsgG_[Agf_(VF0103)]_[Salmonella_enterica_subsp._enterica_serovar_Typhimurium_str._LT2]	99.88	834	834
VFG000521(gb|NP_460386)_(ssaT)_type_III_secretion_system_minor_export_apparatus_protein_SsaT_[TTSS(SPI-2_encode)_(VF0321)]_[Salmonella_enterica_subsp._enterica_serovar_Typhimurium_str._LT2]	98.97	780	780
VFG000505(gb|NP_460369)_(sseF)_type_III_secretion_system_effector_SseF_[TTSS(SPI-2_encode)_(VF0321)]_[Salmonella_enterica_subsp._enterica_serovar_Typhimurium_str._LT2]	98.08	783	783
VFG000510(gb|NP_460374)_(ssaJ)_type_III_secretion_system_inner_MS_ring_protein_SsaJ_[TTSS(SPI-2_encode)_(VF0321)]_[Salmonella_enterica_subsp._enterica_serovar_Typhimurium_str._LT2]	99.2	750	750
VFG001443(gb|AAF37887)_(ompA)_outer_membrane_protein_A_[OmpA_(VF0236)]_[Escherichia_coli_O18:K1:H7_str._RS218]	89.74	1041	1053
VFG000506(gb|NP_460370)_(sseG)_type_III_secretion_system_effector_SseG_[TTSS(SPI-2_encode)_(VF0321)]_[Salmonella_enterica_subsp._enterica_serovar_Typhimurium_str._LT2]	99.86	690	690
VFG000511(gb|NP_460376)_(ssaK)_type_III_secretion_system_stator_SsaK_[TTSS(SPI-2_encode)_(VF0321)]_[Salmonella_enterica_subsp._enterica_serovar_Typhimurium_str._LT2]	99.56	675	675
VFG004125(gb|NP_460113)_(csgD)_DNA-binding_transcriptional_regulator_CsgD_[curli_fibers/thin_aggregative_fimbriae_(AGF)_(AI094)]_[Salmonella_enterica_subsp._enterica_serovar_Typhimurium_str._LT2]	99.08	651	651
VFG000519(gb|NP_460384)_(ssaR)_type_III_secretion_system_minor_export_apparatus_protein_SsaR_[TTSS(SPI-2_encode)_(VF0321)]_[Salmonella_enterica_subsp._enterica_serovar_Typhimurium_str._LT2]	98.92	648	648
VFG000502(gb|NP_460366)_(sseD)_type_III_secretion_system_hydrophilic_translocator	100	588	588
VFG000499(gb|NP_460363)_(sseB)_type_III_secretion_system_effector_SseB_[TTSS(SPI-2_encode)_(VF0321)]_[Salmonella_enterica_subsp._enterica_serovar_Typhimurium_str._LT2]	99.83	591	591
VFG000500(gb|NP_460364)_(sscA)_chaperone_for_sseC_[SPI-2_encoded_T3SS_(SS021)]_[Salmonella_enterica_subsp._enterica_serovar_Typhimurium_str._LT2]	98.95	474	474
VFG000458(gb|NP_460115)_(csgA)_curlin_major_subunit_CsgA_[Agf_(VF0103)]_[Salmonella_enterica_subsp._enterica_serovar_Typhimurium_str._LT2]	100	456	456
VFG000457(gb|NP_460114)_(csgB)_minor_curlin_subunit_precursor	99.78	456	456
VFG000504(gb|NP_460368)_(sscB)_chaperone_for_sseF_[SPI-2_encoded_T3SS_(SS021)]_[Salmonella_enterica_subsp._enterica_serovar_Typhimurium_str._LT2]	99.77	435	435
VFG000503(gb|NP_460367)_(sseE)_type_III_secretion_system_effector_SseE_[TTSS(SPI-2_encode)_(VF0321)]_[Salmonella_enterica_subsp._enterica_serovar_Typhimurium_str._LT2]	99.76	417	417
VFG000461(gb|NP_460111)_(csgF)_curli_production_assembly/transport_protein_CsgF_[Agf_(VF0103)]_[Salmonella_enterica_subsp._enterica_serovar_Typhimurium_str._LT2]	99.52	417	417
VFG000494(gb|NP_460358)_(spiC/ssaB)_type_III_secretion_system_protein_SsaB_[TTSS(SPI-2_encode)_(VF0321)]_[Salmonella_enterica_subsp._enterica_serovar_Typhimurium_str._LT2]	99.75	402	402
VFG000460(gb|NP_460112)_(csgE)_curli_production_assembly/transport_protein_CsgE_[Agf_(VF0103)]_[Salmonella_enterica_subsp._enterica_serovar_Typhimurium_str._LT2]	100	396	396
VFG000516(gb|NP_460381)_(ssaO)_type_III_secretion_system_stalk_protein_SsaO_[TTSS(SPI-2_encode)_(VF0321)]_[Salmonella_enterica_subsp._enterica_serovar_Typhimurium_str._LT2]	99.74	378	378
VFG000517(gb|NP_460382)_(ssaP)_type_III_secretion_system_needle_length_regulator_SsaP_[TTSS(SPI-2_encode)_(VF0321)]_[Salmonella_enterica_subsp._enterica_serovar_Typhimurium_str._LT2]	99.2	375	375
VFG000513(gb|NP_460378)_(ssaM)_type_III_secretion_system_protein_SsaM_[TTSS(SPI-2_encode)_(VF0321)]_[Salmonella_enterica_subsp._enterica_serovar_Typhimurium_str._LT2]	99.73	369	369
VFG000459(gb|NP_460116)_(csgC)_curli_assembly_protein_CsgC_[Agf_(VF0103)]_[Salmonella_enterica_subsp._enterica_serovar_Typhimurium_str._LT2]	100	327	327
VFG000498(gb|NP_460362)_(sseA)_chaperone_for_sseB_and_sseD_[TTSS(SPI-2_encode)_(VF0321)]_[Salmonella_enterica_subsp._enterica_serovar_Typhimurium_str._LT2]	99.69	327	327
VFG000520(gb|NP_460385)_(ssaS)_type_III_secretion_system_minor_export_apparatus_protein_SsaS_[TTSS(SPI-2_encode)_(VF0321)]_[Salmonella_enterica_subsp._enterica_serovar_Typhimurium_str._LT2]	99.25	267	267
VFG000509(gb|NP_460373)_(ssaI)_type_III_secretion_system_inner_rod_protein_SsaI_[TTSS(SPI-2_encode)_(VF0321)]_[Salmonella_enterica_subsp._enterica_serovar_Typhimurium_str._LT2]	100	249	249
VFG000497(gb|NP_460361)_(ssaE)_chaperone_for_sseB_[TTSS(SPI-2_encode)_(VF0321)]_[Salmonella_enterica_subsp._enterica_serovar_Typhimurium_str._LT2]	98.77	243	243
VFG000508(gb|NP_460372)_(ssaH)_type_III_secretion_system_protein_SsaH_[TTSS(SPI-2_encode)_(VF0321)]_[Salmonella_enterica_subsp._enterica_serovar_Typhimurium_str._LT2]	100	228	228
VFG000507(gb|NP_460371)_(ssaG)_type_III_secretion_system_needle_filament_protein_SsaG_[TTSS(SPI-2_encode)_(VF0321)]_[Salmonella_enterica_subsp._enterica_serovar_Typhimurium_str._LT2]	100	216	216
VFG002343(gb|YP_001006756)_(flgJ)_flagellar_rod_assembly_protein/muramidase_FlgJ_[Flagella_(VF0394)]_[Yersinia_enterocolitica_subsp._enterocolitica_8081]	78.82	924	170
VFG042066(gb|NP_460656)_(steC)_type_III_secretion_system_effector_SteC_[SPI-2_encoded_T3SS_(SS021)]_[Salmonella_enterica_subsp._enterica_serovar_Typhimurium_str._LT2]	98.54	1374	1374
VFG000471(gb|NP_460590)_(sseJ)_type_III_secretion_system_effector_SseJ	99.76	1227	1227
VFG003988(gb|NP_460561)_(sifB)_type_III_secretion_system_effector_SifB_[SPI-2_encoded_T3SS_(SS021)]_[Salmonella_enterica_subsp._enterica_serovar_Typhimurium_str._LT2]	98.63	951	951
VFG042067(gb|NP_460542)_(steA)_type_III_secretion_system_effector_SteA_[SPI-1_encoded_T3SS_(SS010)]_[Salmonella_enterica_subsp._enterica_serovar_Typhimurium_str._LT2]	94.79	633	633
VFG042214(gb|AAL20547)_(steB)_type_III_secretion_system_effector_SteB_[SPI-1_encoded_T3SS_(SS010)]_[Salmonella_enterica_subsp._enterica_serovar_Typhimurium_str._LT2]	100	402	402
VFG000467(gb|NP_460811)_(sopE2)_type_III_secretion_system_effector_SopE2	97.93	723	723
VFG043213(gb|YP_001006782)_(motA)_flagellar_motor_protein_MotA_[peritrichous_flagella_(AI145)]_[Yersinia_enterocolitica_subsp._enterocolitica_8081]	74.74	888	768
VFG043211(gb|YP_001006780)_(cheA)_chemotaxis_protein_CheA_[peritrichous_flagella_(AI145)]_[Yersinia_enterocolitica_subsp._enterocolitica_8081]	77.03	2055	370
VFG002322(gb|YP_001006729)_(fliC)_flagellin_[Flagella_(VF0394)]_[Yersinia_enterocolitica_subsp._enterocolitica_8081]	81.68	1101	404
VFG002321(gb|YP_001006728)_(fliC)_flagellin_[Flagella_(VF0394)]_[Yersinia_enterocolitica_subsp._enterocolitica_8081]	81.68	1146	404
VFG002323(gb|YP_001006730)_(fliC)_flagellin_[Flagella_(VF0394)]_[Yersinia_enterocolitica_subsp._enterocolitica_8081]	81.44	1110	404
VFG000464(gb|NP_461011)_(sopA)_type_III_secretion_system_effector_SopA	98.68	2349	2349
VFG048830(gb|YP_002920353.1)_(gnd)_6-phosphogluconate_dehydrogenase_[Capsule_(VF0560)]_[Klebsiella_pneumoniae_subsp._pneumoniae_NTUH-K2044]	84.11	1407	1410
VFG003982(gb|NP_461081)_(sseK2)_type_III_secretion_system_effector_SseK2_[SPI-2_encoded_T3SS_(SS021)]_[Salmonella_enterica_subsp._enterica_serovar_Typhimurium_str._LT2]	99.9	1047	1047
VFG000468(gb|NP_461184)_(sspH2)_type_III_secretion_system_effector_SspH2	99.66	2367	2367
VFG003977(gb|NP_461229)_(sseL)_type_III_secretion_system_effector_SseL	96.12	954	954
VFG049018(gb|YP_002920501.1)_(rcsB)_transcriptional_regulator_RcsB_[RcsAB_(VF0571)]_[Klebsiella_pneumoniae_subsp._pneumoniae_NTUH-K2044]	85.71	651	651
VFG002306(gb|NP_461449)_(ratB)_putative_outer_membrane_protein_[RatB_(VF0399)]_[Salmonella_enterica_subsp._enterica_serovar_Typhimurium_str._LT2]	98.55	7308	7309
VFG002305(gb|NP_461448)_(shdA)_AIDA_autotransporter-like_protein_[ShdA_(VF0398)]_[Salmonella_enterica_subsp._enterica_serovar_Typhimurium_str._LT2]	95.98	6120	6122
VFG002307(gb|NP_461452)_(sinH)_intimin-like_protein_[SinH_(VF0400)]_[Salmonella_enterica_subsp._enterica_serovar_Typhimurium_str._LT2]	99.73	2193	2193
VFG044336(gb|YP_002920268)_(iroC)_ABC_transporter_[Sal_(VF0563)]_[Klebsiella_pneumoniae_subsp._pneumoniae_NTUH-K2044]	77.36	3696	3569
VFG012509(gb|NP_753167)_(iroC)_ATP_binding_cassette_transporter_[Salmochelin_(IA013)]_[Escherichia_coli_CFT073]	76.53	3738	3604
VFG003997(gb|NP_461706)_(pipB2)_type_III_secretion_system_effector_PipB3_[SPI-2_encoded_T3SS_(SS021)]_[Salmonella_enterica_subsp._enterica_serovar_Typhimurium_str._LT2]	99.34	1053	1053
VFG002302(gb|NP_461708)_(mig-14)_antimicrobial_peptide_resistance_protein_Mig-14_[Mig-14_(VF0395)]_[Salmonella_enterica_subsp._enterica_serovar_Typhimurium_str._LT2]	98.89	897	897
VFG044334(gb|YP_002920266)_(iroN)_salmochelin_receptor_IroN_[Sal_(VF0563)]_[Klebsiella_pneumoniae_subsp._pneumoniae_NTUH-K2044]	79.38	2175	2134
VFG000935(gb|NP_753164)_(iroN)_salmochelin_receptor_IroN_[IroN_(VF0230)]_[Escherichia_coli_CFT073]	78.54	2178	2083
VFG012505(gb|NP_753166)_(iroD)_esterase_[Salmochelin_(IA013)]_[Escherichia_coli_CFT073]	71.65	1230	1090
VFG000543(gb|NP_461803)_(sipA/sspA)_type_III_secretion_system_effector_SipA	99.71	2058	2058
VFG000557(gb|NP_461817)_(invA)_type_III_secretion_system_major_export_apparatus_protein_InvA_[TTSS(SPI-1_encode)_(VF0116)]_[Salmonella_enterica_subsp._enterica_serovar_Typhimurium_str._LT2]	99.27	2058	2058
VFG000546(gb|NP_461806)_(sipB/sspB)_type_III_secretion_system_hydrophilic_translocator	99.89	1782	1782
VFG000559(gb|NP_461819)_(invG)_type_III_secretion_system_secretin_invG_[TTSS(SPI-1_encode)_(VF0116)]_[Salmonella_enterica_subsp._enterica_serovar_Typhimurium_str._LT2]	99.41	1689	1689
VFG000540(gb|NP_461799)_(sptP)_type_III_secretion_system_effector_SptP	99.88	1632	1632
VFG000555(gb|NP_461815)_(invC)_type_III_secretion_system_ATPase_InvC_[TTSS(SPI-1_encode)_(VF0116)]_[Salmonella_enterica_subsp._enterica_serovar_Typhimurium_str._LT2]	99.38	1296	1296
VFG000545(gb|NP_461805)_(sipC/sspC)_type_III_secretion_system_hydrophilic_translocator	99.67	1230	1230
VFG000536(gb|NP_461795)_(prgH)_type_III_secretion_system_outer_MS_ring_protein_PrgH_[TTSS(SPI-1_encode)_(VF0116)]_[Salmonella_enterica_subsp._enterica_serovar_Typhimurium_str._LT2]	99.49	1179	1179
VFG000558(gb|NP_461818)_(invE)_type_III_secretion_system_gatekeeper_invE_[TTSS(SPI-1_encode)_(VF0116)]_[Salmonella_enterica_subsp._enterica_serovar_Typhimurium_str._LT2]	99.64	1119	1119
VFG000548(gb|NP_461808)_(spaS)_type_III_secretion_system_export_apparatus_switch_protein_SpaS_[TTSS(SPI-1_encode)_(VF0116)]_[Salmonella_enterica_subsp._enterica_serovar_Typhimurium_str._LT2]	100	1071	1071
VFG000544(gb|NP_461804)_(sipD)_type_III_secretion_system_hydrophilic_translocator	99.81	1032	1032
VFG000553(gb|NP_461813)_(invJ)_type_III_secretion_system_needle_length_regulator_InvJ_[TTSS(SPI-1_encode)_(VF0116)]_[Salmonella_enterica_subsp._enterica_serovar_Typhimurium_str._LT2]	99.41	1011	1011
VFG000466(gb|NP_461866)_(sopD)_type_III_secretion_system_effector_SopD_[TTSS(SPI-1_encode)_(VF0116)]_[Salmonella_enterica_subsp._enterica_serovar_Typhimurium_str._LT2]	98.95	954	948
VFG000529(gb|NP_461786)_(avrA)_type_III_secretion_system_effector_AvrA	99.78	909	909
VFG000552(gb|NP_461812)_(spaO)_type_III_secretion_system_C_ring_protein_SpaO_[TTSS(SPI-1_encode)_(VF0116)]_[Salmonella_enterica_subsp._enterica_serovar_Typhimurium_str._LT2]	99.01	912	912
VFG000549(gb|NP_461809)_(spaR)_type_III_secretion_system_minor_export_apparatus_protein_SpaR_[TTSS(SPI-1_encode)_(VF0116)]_[Salmonella_enterica_subsp._enterica_serovar_Typhimurium_str._LT2]	99.37	792	792
VFG000533(gb|NP_461792)_(prgK)_type_III_secretion_system_inner_MS_ring_protein_PrgK_[TTSS(SPI-1_encode)_(VF0116)]_[Salmonella_enterica_subsp._enterica_serovar_Typhimurium_str._LT2]	99.6	759	759
VFG000551(gb|NP_461811)_(spaP)_type_III_secretion_system_minor_export_apparatus_protein_SpaP_[TTSS(SPI-1_encode)_(VF0116)]_[Salmonella_enterica_subsp._enterica_serovar_Typhimurium_str._LT2]	98.96	675	675
VFG000532(gb|NP_461790)_(orgB)_type_III_secretion_system_stator_OrgB_[TTSS(SPI-1_encode)_(VF0116)]_[Salmonella_enterica_subsp._enterica_serovar_Typhimurium_str._LT2]	99.25	681	665
VFG000560(gb|NP_461820)_(invF)_type_III_secretion_system_regulatory_protein_InvF_[TTSS(SPI-1_encode)_(VF0116)]_[Salmonella_enterica_subsp._enterica_serovar_Typhimurium_str._LT2]	99.08	651	651
VFG003645(gb|NP_461791)_(orgA)_type_III_secretion_system_accessory_cytosolic_protein_OrgA_[SPI-1_encoded_T3SS_(SS010)]_[Salmonella_enterica_subsp._enterica_serovar_Typhimurium_str._LT2]	99.33	600	600
VFG000547(gb|NP_461807)_(sicA)_chaparone_for_SipC_and_SipB_[TTSS(SPI-1_encode)_(VF0116)]_[Salmonella_enterica_subsp._enterica_serovar_Typhimurium_str._LT2]	99	498	498
VFG000561(gb|NP_461821)_(invH)_type_III_secretion_system_pilotin_invG_[TTSS(SPI-1_encode)_(VF0116)]_[Salmonella_enterica_subsp._enterica_serovar_Typhimurium_str._LT2]	99.55	444	444
VFG000554(gb|NP_461814)_(invI)_type_III_secretion_system_stalk_protein_InvI_[TTSS(SPI-1_encode)_(VF0116)]_[Salmonella_enterica_subsp._enterica_serovar_Typhimurium_str._LT2]	99.55	444	444
VFG003635(gb|NP_461789)_(orgC)_type_III_secretion_system_effector_OrgC_[SPI-1_encoded_T3SS_(SS010)]_[Salmonella_enterica_subsp._enterica_serovar_Typhimurium_str._LT2]	98.68	453	453
VFG000556(gb|NP_461816)_(invB)_type_III_secretion_system_protein_InvB_[TTSS(SPI-1_encode)_(VF0116)]_[Salmonella_enterica_subsp._enterica_serovar_Typhimurium_str._LT2]	99.26	408	408
VFG000541(gb|NP_461800)_(sicP)_chaparone_for_SptP_[TTSS(SPI-1_encode)_(VF0116)]_[Salmonella_enterica_subsp._enterica_serovar_Typhimurium_str._LT2]	98.98	393	393
VFG000534(gb|NP_461793)_(prgJ)_type_III_secretion_system_inner_rod_protein_PrgJ_[TTSS(SPI-1_encode)_(VF0116)]_[Salmonella_enterica_subsp._enterica_serovar_Typhimurium_str._LT2]	99.67	306	306
VFG000550(gb|NP_461810)_(spaQ)_type_III_secretion_system_minor_export_apparatus_protein_SpaQ_[TTSS(SPI-1_encode)_(VF0116)]_[Salmonella_enterica_subsp._enterica_serovar_Typhimurium_str._LT2]	99.62	261	261
VFG000535(gb|NP_461794)_(prgI)_type_III_secretion_system_needle_filament_protein_PrgI_[TTSS(SPI-1_encode)_(VF0116)]_[Salmonella_enterica_subsp._enterica_serovar_Typhimurium_str._LT2]	100	243	243
VFG002304(gb|NP_462656)_(misL)_putative_autotransporter_[MisL_(VF0397)]_[Salmonella_enterica_subsp._enterica_serovar_Typhimurium_str._LT2]	98.92	2868	2868
VFG000574(gb|NP_462662)_(mgtB)_Mg2+_transport_protein_[MgtBC_(VF0106)]_[Salmonella_enterica_subsp._enterica_serovar_Typhimurium_str._LT2]	99.19	2727	2727
VFG000454(gb|NP_462539)_(lpfC)_long_polar_fimbrial_usher_protein_LpfC_[Lpf_(VF0105)]_[Salmonella_enterica_subsp._enterica_serovar_Typhimurium_str._LT2]	99.41	2529	2529
VFG000453(gb|NP_462538)_(lpfD)_long_polar_fimbrial_protein_LpfD_[Lpf_(VF0105)]_[Salmonella_enterica_subsp._enterica_serovar_Typhimurium_str._LT2]	99.63	1080	1080
VFG000455(gb|NP_462540)_(lpfB)_long_polar_fimbrial_chaperone_protein_LpfB_[Lpf_(VF0105)]_[Salmonella_enterica_subsp._enterica_serovar_Typhimurium_str._LT2]	100	699	699
VFG000575(gb|NP_462663)_(mgtC)_Mg2+_transport_protein_[MgtBC_(VF0106)]_[Salmonella_enterica_subsp._enterica_serovar_Typhimurium_str._LT2]	98.56	696	696
VFG000456(gb|NP_462541)_(lpfA)_long_polar_fimbria_protein_LpfA_[Lpf_(VF0105)]_[Salmonella_enterica_subsp._enterica_serovar_Typhimurium_str._LT2]	99.81	537	537
VFG000452(gb|NP_462537)_(lpfE)_long_polar_fimbrial_minor_subunit_LpfE	99.62	528	528
VFG004016(gb|NP_463026)_(sseK1)_type_III_secretion_system_effector_SseK1_[SPI-2_encoded_T3SS_(SS021)]_[Salmonella_enterica_subsp._enterica_serovar_Typhimurium_str._LT2]	99.01	1011	1011
VFG004155(gb|NP_459028)_(bcfC)_fimbrial_usher_[bovine_colonization_factor_(Bcf)_(AI058)]_[Salmonella_enterica_subsp._enterica_serovar_Typhimurium_str._LT2]	98.74	2622	2622
VFG004160(gb|NP_459029)_(bcfD)_fimbrial_adhesin_protein_[bovine_colonization_factor_(Bcf)_(AI058)]_[Salmonella_enterica_subsp._enterica_serovar_Typhimurium_str._LT2]	99.31	1008	1008
VFG004175(gb|NP_459032)_(bcfG)_fimbrial_chaparone_[bovine_colonization_factor_(Bcf)_(AI058)]_[Salmonella_enterica_subsp._enterica_serovar_Typhimurium_str._LT2]	98.77	732	732
VFG004150(gb|NP_459027)_(bcfB)_fimbrial_chaparone_[bovine_colonization_factor_(Bcf)_(AI058)]_[Salmonella_enterica_subsp._enterica_serovar_Typhimurium_str._LT2]	99.56	687	687
VFG004145(gb|NP_459026)_(bcfA)_fimbrial_subunit_[bovine_colonization_factor_(Bcf)_(AI058)]_[Salmonella_enterica_subsp._enterica_serovar_Typhimurium_str._LT2]	99.45	543	543
VFG004165(gb|NP_459030)_(bcfE)_fimbrial_subunit_[bovine_colonization_factor_(Bcf)_(AI058)]_[Salmonella_enterica_subsp._enterica_serovar_Typhimurium_str._LT2]	98.17	546	546
VFG004170(gb|NP_459031)_(bcfF)_fimbrial_subunit_[bovine_colonization_factor_(Bcf)_(AI058)]_[Salmonella_enterica_subsp._enterica_serovar_Typhimurium_str._LT2]	98.65	519	519

## Sheet: Minnesota
Virulence_ Gene	% Similarity	Reference Length	Matched Query Length
VFG000446(gb|NP_459541)_(fimD)_usher_protein_FimD_[Type_1_fimbriae_(VF0102)]_[Salmonella_enterica_subsp._enterica_serovar_Typhimurium_str._LT2]	98.78	2613	2613
VFG049144(gb|YP_002918165.1)_(acrB)_acriflavine_resistance_protein_B_[AcrAB_(VF0568)]_[Klebsiella_pneumoniae_subsp._pneumoniae_NTUH-K2044]	84.11	3147	3141
VFG000447(gb|NP_459542)_(fimH)_type_I_fimbriae_minor_fimbrial_subunit_FimH	97.92	1008	1008
VFG000930(gb|NP_752604)_(entF)_enterobactin_synthase_multienzyme_complex_component	75.14	3882	3878
VFG048518(gb|YP_002918367.1)_(fepA)_outer_membrane_receptor_FepA_[Ent_(VF0562)]_[Klebsiella_pneumoniae_subsp._pneumoniae_NTUH-K2044]	80.44	2229	2055
VFG000923(gb|NP_752600)_(fepA)_ferrienterobactin_outer_membrane_transporter_[Enterobactin_(VF0228)]_[Escherichia_coli_CFT073]	78.94	2241	2289
VFG000445(gb|NP_459540)_(fimC)_chaperone_protein_FimC_[Type_1_fimbriae_(VF0102)]_[Salmonella_enterica_subsp._enterica_serovar_Typhimurium_str._LT2]	98.56	693	693
VFG000932(gb|NP_752612)_(entE)_2	79.99	1611	1594
VFG000448(gb|NP_459543)_(fimF)_type_I_fimbriae_adaptor_protein_FimF_[Type_1_fimbriae_(VF0102)]_[Salmonella_enterica_subsp._enterica_serovar_Typhimurium_str._LT2]	99.23	519	519
VFG000444(gb|NP_459539)_(fimI)_fimbrial_protein_internal_segment_[Type_1_fimbriae_(VF0102)]_[Salmonella_enterica_subsp._enterica_serovar_Typhimurium_str._LT2]	98.31	534	534
VFG048429(gb|YP_002918378.1)_(entE)_enterobactin_synthase_subunit_E_[Ent_(VF0562)]_[Klebsiella_pneumoniae_subsp._pneumoniae_NTUH-K2044]	76.86	1608	1586
VFG049133(gb|YP_002918166.1)_(acrA)_acriflavine_resistance_protein_A_[AcrAB_(VF0568)]_[Klebsiella_pneumoniae_subsp._pneumoniae_NTUH-K2044]	78.22	1194	1166
VFG000928(gb|NP_752607)_(fepG)_iron-enterobactin_ABC_transporter_permease_[Enterobactin_(VF0228)]_[Escherichia_coli_CFT073]	81.34	993	879
VFG048459(gb|YP_002918375.1)_(ybdA)_enterobactin_exporter_EntS_[Ent_(VF0562)]_[Klebsiella_pneumoniae_subsp._pneumoniae_NTUH-K2044]	77.37	1242	1224
VFG048419(gb|YP_002918379.1)_(entB)_2	80.12	852	840
VFG048409(gb|YP_002918380.1)_(entA)_2	79.08	786	765
VFG044159(gb|NP_752602)_(fes)_enterobactin/ferric_enterobactin_esterase_[enterobactin_(IA019)]_[Escherichia_coli_CFT073]	73.52	1203	1152
VFG000469(gb|NP_459778)_(slrP)_type_III_secretion_system_effector_SlrP	94.91	2298	2298
VFG042068(gb|NP_459947)_(sopD2)_type_III_secretion_system_effector_SopD2_[SPI-2_encoded_T3SS_(SS021)]_[Salmonella_enterica_subsp._enterica_serovar_Typhimurium_str._LT2]	93.12	960	960
VFG000465(gb|NP_460064)_(sopB/sigD)_type_III_secretion_system_effector_SopB	98.34	1686	1686
VFG000589(gb|NP_460061)_(pipB)_type_III_secretion_system_effector_PipB_[SPI-2_encoded_T3SS_(SS021)]_[Salmonella_enterica_subsp._enterica_serovar_Typhimurium_str._LT2]	98.63	876	876
VFG001443(gb|AAF37887)_(ompA)_outer_membrane_protein_A_[OmpA_(VF0236)]_[Escherichia_coli_O18:K1:H7_str._RS218]	89.84	1041	1053
VFG000514(gb|NP_460379)_(ssaV)_type_III_secretion_system_major_export_apparatus_protein_ssaV_[TTSS(SPI-2_encode)_(VF0321)]_[Salmonella_enterica_subsp._enterica_serovar_Typhimurium_str._LT2]	98.92	2046	2046
VFG000495(gb|NP_460359)_(ssaC)_type_III_secretion_system_secretin_SsaC_[TTSS(SPI-2_encode)_(VF0321)]_[Salmonella_enterica_subsp._enterica_serovar_Typhimurium_str._LT2]	98.8	1494	1494
VFG000501(gb|NP_460365)_(sseC)_type_III_secretion_system_hydrophilic_translocator	97.32	1455	1455
VFG000515(gb|NP_460380)_(ssaN)_type_III_secretion_system_ATPase_SsaN_[TTSS(SPI-2_encode)_(VF0321)]_[Salmonella_enterica_subsp._enterica_serovar_Typhimurium_str._LT2]	99.08	1302	1302
VFG000496(gb|NP_460360)_(ssaD)_type_III_secretion_system_outer_MS_ring_protein_SsaD_[TTSS(SPI-2_encode)_(VF0321)]_[Salmonella_enterica_subsp._enterica_serovar_Typhimurium_str._LT2]	99.26	1212	1212
VFG042066(gb|NP_460656)_(steC)_type_III_secretion_system_effector_SteC_[SPI-2_encoded_T3SS_(SS021)]_[Salmonella_enterica_subsp._enterica_serovar_Typhimurium_str._LT2]	94.91	1374	1374
VFG000471(gb|NP_460590)_(sseJ)_type_III_secretion_system_effector_SseJ	96.74	1227	1227
VFG000522(gb|NP_460387)_(ssaU)_type_III_secretion_system_export_apparatus_switch_protein_SsaU_[TTSS(SPI-2_encode)_(VF0321)]_[Salmonella_enterica_subsp._enterica_serovar_Typhimurium_str._LT2]	98.58	1059	1059
VFG000512(gb|NP_460377)_(ssaL)_type_III_secretion_system_gatekeeper_SsaL_[TTSS(SPI-2_encode)_(VF0321)]_[Salmonella_enterica_subsp._enterica_serovar_Typhimurium_str._LT2]	99.02	1017	1017
VFG000518(gb|NP_460383)_(ssaQ)_type_III_secretion_system_C_ring_protein_SsaQ_[TTSS(SPI-2_encode)_(VF0321)]_[Salmonella_enterica_subsp._enterica_serovar_Typhimurium_str._LT2]	98.35	969	969
VFG000470(gb|NP_460194)_(sifA)_type_III_secretion_system_effector_SifA	96.14	1011	1011
VFG003988(gb|NP_460561)_(sifB)_type_III_secretion_system_effector_SifB_[SPI-2_encoded_T3SS_(SS021)]_[Salmonella_enterica_subsp._enterica_serovar_Typhimurium_str._LT2]	95.9	951	951
VFG000462(gb|NP_460110)_(csgG)_curli_production_assembly/transport_protein_CsgG_[Agf_(VF0103)]_[Salmonella_enterica_subsp._enterica_serovar_Typhimurium_str._LT2]	99.4	834	834
VFG020318(gb|NP_456275)_(cdtB)_cytolethal_distending_toxin_B__[CdtB_(VF0407)]_[Salmonella_enterica_subsp._enterica_serovar_Typhi_str._CT18]	100	810	810
VFG000505(gb|NP_460369)_(sseF)_type_III_secretion_system_effector_SseF_[TTSS(SPI-2_encode)_(VF0321)]_[Salmonella_enterica_subsp._enterica_serovar_Typhimurium_str._LT2]	98.34	783	783
VFG000510(gb|NP_460374)_(ssaJ)_type_III_secretion_system_inner_MS_ring_protein_SsaJ_[TTSS(SPI-2_encode)_(VF0321)]_[Salmonella_enterica_subsp._enterica_serovar_Typhimurium_str._LT2]	98.13	750	750
VFG000521(gb|NP_460386)_(ssaT)_type_III_secretion_system_minor_export_apparatus_protein_SsaT_[TTSS(SPI-2_encode)_(VF0321)]_[Salmonella_enterica_subsp._enterica_serovar_Typhimurium_str._LT2]	96.79	780	780
VFG000506(gb|NP_460370)_(sseG)_type_III_secretion_system_effector_SseG_[TTSS(SPI-2_encode)_(VF0321)]_[Salmonella_enterica_subsp._enterica_serovar_Typhimurium_str._LT2]	97.83	690	690
VFG000511(gb|NP_460376)_(ssaK)_type_III_secretion_system_stator_SsaK_[TTSS(SPI-2_encode)_(VF0321)]_[Salmonella_enterica_subsp._enterica_serovar_Typhimurium_str._LT2]	98.37	675	675
VFG004125(gb|NP_460113)_(csgD)_DNA-binding_transcriptional_regulator_CsgD_[curli_fibers/thin_aggregative_fimbriae_(AGF)_(AI094)]_[Salmonella_enterica_subsp._enterica_serovar_Typhimurium_str._LT2]	99.23	651	651
VFG000519(gb|NP_460384)_(ssaR)_type_III_secretion_system_minor_export_apparatus_protein_SsaR_[TTSS(SPI-2_encode)_(VF0321)]_[Salmonella_enterica_subsp._enterica_serovar_Typhimurium_str._LT2]	98.92	648	648
VFG000499(gb|NP_460363)_(sseB)_type_III_secretion_system_effector_SseB_[TTSS(SPI-2_encode)_(VF0321)]_[Salmonella_enterica_subsp._enterica_serovar_Typhimurium_str._LT2]	97.46	591	591
VFG042067(gb|NP_460542)_(steA)_type_III_secretion_system_effector_SteA_[SPI-1_encoded_T3SS_(SS010)]_[Salmonella_enterica_subsp._enterica_serovar_Typhimurium_str._LT2]	94.63	633	633
VFG000502(gb|NP_460366)_(sseD)_type_III_secretion_system_hydrophilic_translocator	96.6	588	588
VFG000457(gb|NP_460114)_(csgB)_minor_curlin_subunit_precursor	99.56	456	456
VFG000458(gb|NP_460115)_(csgA)_curlin_major_subunit_CsgA_[Agf_(VF0103)]_[Salmonella_enterica_subsp._enterica_serovar_Typhimurium_str._LT2]	98.9	456	456
VFG000500(gb|NP_460364)_(sscA)_chaperone_for_sseC_[SPI-2_encoded_T3SS_(SS021)]_[Salmonella_enterica_subsp._enterica_serovar_Typhimurium_str._LT2]	97.47	474	474
VFG000504(gb|NP_460368)_(sscB)_chaperone_for_sseF_[SPI-2_encoded_T3SS_(SS021)]_[Salmonella_enterica_subsp._enterica_serovar_Typhimurium_str._LT2]	99.77	435	435
VFG000461(gb|NP_460111)_(csgF)_curli_production_assembly/transport_protein_CsgF_[Agf_(VF0103)]_[Salmonella_enterica_subsp._enterica_serovar_Typhimurium_str._LT2]	100	417	417
VFG000503(gb|NP_460367)_(sseE)_type_III_secretion_system_effector_SseE_[TTSS(SPI-2_encode)_(VF0321)]_[Salmonella_enterica_subsp._enterica_serovar_Typhimurium_str._LT2]	99.28	417	417
VFG000494(gb|NP_460358)_(spiC/ssaB)_type_III_secretion_system_protein_SsaB_[TTSS(SPI-2_encode)_(VF0321)]_[Salmonella_enterica_subsp._enterica_serovar_Typhimurium_str._LT2]	99.25	402	402
VFG000460(gb|NP_460112)_(csgE)_curli_production_assembly/transport_protein_CsgE_[Agf_(VF0103)]_[Salmonella_enterica_subsp._enterica_serovar_Typhimurium_str._LT2]	99.49	396	396
VFG000517(gb|NP_460382)_(ssaP)_type_III_secretion_system_needle_length_regulator_SsaP_[TTSS(SPI-2_encode)_(VF0321)]_[Salmonella_enterica_subsp._enterica_serovar_Typhimurium_str._LT2]	100	375	375
VFG000516(gb|NP_460381)_(ssaO)_type_III_secretion_system_stalk_protein_SsaO_[TTSS(SPI-2_encode)_(VF0321)]_[Salmonella_enterica_subsp._enterica_serovar_Typhimurium_str._LT2]	98.94	378	378
VFG042214(gb|AAL20547)_(steB)_type_III_secretion_system_effector_SteB_[SPI-1_encoded_T3SS_(SS010)]_[Salmonella_enterica_subsp._enterica_serovar_Typhimurium_str._LT2]	97	402	400
VFG000513(gb|NP_460378)_(ssaM)_type_III_secretion_system_protein_SsaM_[TTSS(SPI-2_encode)_(VF0321)]_[Salmonella_enterica_subsp._enterica_serovar_Typhimurium_str._LT2]	97.56	369	369
VFG000498(gb|NP_460362)_(sseA)_chaperone_for_sseB_and_sseD_[TTSS(SPI-2_encode)_(VF0321)]_[Salmonella_enterica_subsp._enterica_serovar_Typhimurium_str._LT2]	99.39	327	327
VFG000459(gb|NP_460116)_(csgC)_curli_assembly_protein_CsgC_[Agf_(VF0103)]_[Salmonella_enterica_subsp._enterica_serovar_Typhimurium_str._LT2]	99.08	327	327
VFG000520(gb|NP_460385)_(ssaS)_type_III_secretion_system_minor_export_apparatus_protein_SsaS_[TTSS(SPI-2_encode)_(VF0321)]_[Salmonella_enterica_subsp._enterica_serovar_Typhimurium_str._LT2]	99.25	267	267
VFG000497(gb|NP_460361)_(ssaE)_chaperone_for_sseB_[TTSS(SPI-2_encode)_(VF0321)]_[Salmonella_enterica_subsp._enterica_serovar_Typhimurium_str._LT2]	99.18	243	243
VFG000509(gb|NP_460373)_(ssaI)_type_III_secretion_system_inner_rod_protein_SsaI_[TTSS(SPI-2_encode)_(VF0321)]_[Salmonella_enterica_subsp._enterica_serovar_Typhimurium_str._LT2]	97.99	249	249
VFG000508(gb|NP_460372)_(ssaH)_type_III_secretion_system_protein_SsaH_[TTSS(SPI-2_encode)_(VF0321)]_[Salmonella_enterica_subsp._enterica_serovar_Typhimurium_str._LT2]	99.56	228	228
VFG000507(gb|NP_460371)_(ssaG)_type_III_secretion_system_needle_filament_protein_SsaG_[TTSS(SPI-2_encode)_(VF0321)]_[Salmonella_enterica_subsp._enterica_serovar_Typhimurium_str._LT2]	100	216	216
VFG000188(gb|NP_250384)_(pscR)_type_III_secretion_system_protein_PscR_[TTSS_(VF0083)]_[Pseudomonas_aeruginosa_PAO1]	79.84	654	129
VFG000467(gb|NP_460811)_(sopE2)_type_III_secretion_system_effector_SopE2	96.96	723	723
VFG043213(gb|YP_001006782)_(motA)_flagellar_motor_protein_MotA_[peritrichous_flagella_(AI145)]_[Yersinia_enterocolitica_subsp._enterocolitica_8081]	74.65	888	785
VFG043206(gb|YP_001006774)_(cheY)_chemotaxis_regulatory_protein_CheY_[peritrichous_flagella_(AI145)]_[Yersinia_enterocolitica_subsp._enterocolitica_8081]	78.21	390	390
VFG043211(gb|YP_001006780)_(cheA)_chemotaxis_protein_CheA_[peritrichous_flagella_(AI145)]_[Yersinia_enterocolitica_subsp._enterocolitica_8081]	76.76	2055	370
VFG002323(gb|YP_001006730)_(fliC)_flagellin_[Flagella_(VF0394)]_[Yersinia_enterocolitica_subsp._enterocolitica_8081]	80.64	1110	377
VFG002322(gb|YP_001006729)_(fliC)_flagellin_[Flagella_(VF0394)]_[Yersinia_enterocolitica_subsp._enterocolitica_8081]	80.64	1101	377
VFG002321(gb|YP_001006728)_(fliC)_flagellin_[Flagella_(VF0394)]_[Yersinia_enterocolitica_subsp._enterocolitica_8081]	80.64	1146	377
VFG000464(gb|NP_461011)_(sopA)_type_III_secretion_system_effector_SopA	97.28	2349	2349
VFG048830(gb|YP_002920353.1)_(gnd)_6-phosphogluconate_dehydrogenase_[Capsule_(VF0560)]_[Klebsiella_pneumoniae_subsp._pneumoniae_NTUH-K2044]	83.53	1407	1409
VFG048808(gb|YP_002920351.1)_(manB)_phosphomannomutase_[Capsule_(VF0560)]_[Klebsiella_pneumoniae_subsp._pneumoniae_NTUH-K2044]	78.12	1371	818
VFG048808(gb|YP_002920351.1)_(manB)_phosphomannomutase_[Capsule_(VF0560)]_[Klebsiella_pneumoniae_subsp._pneumoniae_NTUH-K2044]	76.65	1371	394
VFG003977(gb|NP_461229)_(sseL)_type_III_secretion_system_effector_SseL	95.39	954	954
VFG049018(gb|YP_002920501.1)_(rcsB)_transcriptional_regulator_RcsB_[RcsAB_(VF0571)]_[Klebsiella_pneumoniae_subsp._pneumoniae_NTUH-K2044]	85.71	651	651
VFG002306(gb|NP_461449)_(ratB)_putative_outer_membrane_protein_[RatB_(VF0399)]_[Salmonella_enterica_subsp._enterica_serovar_Typhimurium_str._LT2]	88	7308	7349
VFG002306(gb|NP_461449)_(ratB)_putative_outer_membrane_protein_[RatB_(VF0399)]_[Salmonella_enterica_subsp._enterica_serovar_Typhimurium_str._LT2]	83.93	7308	112
VFG002307(gb|NP_461452)_(sinH)_intimin-like_protein_[SinH_(VF0400)]_[Salmonella_enterica_subsp._enterica_serovar_Typhimurium_str._LT2]	95.58	2193	2193
VFG044336(gb|YP_002920268)_(iroC)_ABC_transporter_[Sal_(VF0563)]_[Klebsiella_pneumoniae_subsp._pneumoniae_NTUH-K2044]	77.18	3696	3567
VFG003997(gb|NP_461706)_(pipB2)_type_III_secretion_system_effector_PipB3_[SPI-2_encoded_T3SS_(SS021)]_[Salmonella_enterica_subsp._enterica_serovar_Typhimurium_str._LT2]	96.49	1053	1053
VFG002302(gb|NP_461708)_(mig-14)_antimicrobial_peptide_resistance_protein_Mig-14_[Mig-14_(VF0395)]_[Salmonella_enterica_subsp._enterica_serovar_Typhimurium_str._LT2]	97.21	897	897
VFG044334(gb|YP_002920266)_(iroN)_salmochelin_receptor_IroN_[Sal_(VF0563)]_[Klebsiella_pneumoniae_subsp._pneumoniae_NTUH-K2044]	78.97	2175	2135
VFG000935(gb|NP_753164)_(iroN)_salmochelin_receptor_IroN_[IroN_(VF0230)]_[Escherichia_coli_CFT073]	78.05	2178	2082
VFG012505(gb|NP_753166)_(iroD)_esterase_[Salmochelin_(IA013)]_[Escherichia_coli_CFT073]	71.81	1230	1174
VFG000557(gb|NP_461817)_(invA)_type_III_secretion_system_major_export_apparatus_protein_InvA_[TTSS(SPI-1_encode)_(VF0116)]_[Salmonella_enterica_subsp._enterica_serovar_Typhimurium_str._LT2]	99.08	2058	2058
VFG000543(gb|NP_461803)_(sipA/sspA)_type_III_secretion_system_effector_SipA	98.25	2058	2058
VFG000546(gb|NP_461806)_(sipB/sspB)_type_III_secretion_system_hydrophilic_translocator	99.49	1782	1782
VFG000559(gb|NP_461819)_(invG)_type_III_secretion_system_secretin_invG_[TTSS(SPI-1_encode)_(VF0116)]_[Salmonella_enterica_subsp._enterica_serovar_Typhimurium_str._LT2]	98.99	1689	1689
VFG000540(gb|NP_461799)_(sptP)_type_III_secretion_system_effector_SptP	97.43	1632	1632
VFG000555(gb|NP_461815)_(invC)_type_III_secretion_system_ATPase_InvC_[TTSS(SPI-1_encode)_(VF0116)]_[Salmonella_enterica_subsp._enterica_serovar_Typhimurium_str._LT2]	99.15	1296	1296
VFG000545(gb|NP_461805)_(sipC/sspC)_type_III_secretion_system_hydrophilic_translocator	99.35	1230	1230
VFG000536(gb|NP_461795)_(prgH)_type_III_secretion_system_outer_MS_ring_protein_PrgH_[TTSS(SPI-1_encode)_(VF0116)]_[Salmonella_enterica_subsp._enterica_serovar_Typhimurium_str._LT2]	99.32	1179	1179
VFG000558(gb|NP_461818)_(invE)_type_III_secretion_system_gatekeeper_invE_[TTSS(SPI-1_encode)_(VF0116)]_[Salmonella_enterica_subsp._enterica_serovar_Typhimurium_str._LT2]	99.2	1119	1119
VFG000548(gb|NP_461808)_(spaS)_type_III_secretion_system_export_apparatus_switch_protein_SpaS_[TTSS(SPI-1_encode)_(VF0116)]_[Salmonella_enterica_subsp._enterica_serovar_Typhimurium_str._LT2]	99.25	1071	1071
VFG000553(gb|NP_461813)_(invJ)_type_III_secretion_system_needle_length_regulator_InvJ_[TTSS(SPI-1_encode)_(VF0116)]_[Salmonella_enterica_subsp._enterica_serovar_Typhimurium_str._LT2]	98.91	1011	1011
VFG000529(gb|NP_461786)_(avrA)_type_III_secretion_system_effector_AvrA	99.45	909	909
VFG000466(gb|NP_461866)_(sopD)_type_III_secretion_system_effector_SopD_[TTSS(SPI-1_encode)_(VF0116)]_[Salmonella_enterica_subsp._enterica_serovar_Typhimurium_str._LT2]	97.69	954	954
VFG000552(gb|NP_461812)_(spaO)_type_III_secretion_system_C_ring_protein_SpaO_[TTSS(SPI-1_encode)_(VF0116)]_[Salmonella_enterica_subsp._enterica_serovar_Typhimurium_str._LT2]	98.68	912	912
VFG000549(gb|NP_461809)_(spaR)_type_III_secretion_system_minor_export_apparatus_protein_SpaR_[TTSS(SPI-1_encode)_(VF0116)]_[Salmonella_enterica_subsp._enterica_serovar_Typhimurium_str._LT2]	98.99	792	792
VFG000533(gb|NP_461792)_(prgK)_type_III_secretion_system_inner_MS_ring_protein_PrgK_[TTSS(SPI-1_encode)_(VF0116)]_[Salmonella_enterica_subsp._enterica_serovar_Typhimurium_str._LT2]	99.87	759	759
VFG000544(gb|NP_461804)_(sipD)_type_III_secretion_system_hydrophilic_translocator	90.64	1032	1036
VFG000551(gb|NP_461811)_(spaP)_type_III_secretion_system_minor_export_apparatus_protein_SpaP_[TTSS(SPI-1_encode)_(VF0116)]_[Salmonella_enterica_subsp._enterica_serovar_Typhimurium_str._LT2]	98.96	675	675
VFG000532(gb|NP_461790)_(orgB)_type_III_secretion_system_stator_OrgB_[TTSS(SPI-1_encode)_(VF0116)]_[Salmonella_enterica_subsp._enterica_serovar_Typhimurium_str._LT2]	99.25	681	664
VFG000560(gb|NP_461820)_(invF)_type_III_secretion_system_regulatory_protein_InvF_[TTSS(SPI-1_encode)_(VF0116)]_[Salmonella_enterica_subsp._enterica_serovar_Typhimurium_str._LT2]	98.77	651	651
VFG003645(gb|NP_461791)_(orgA)_type_III_secretion_system_accessory_cytosolic_protein_OrgA_[SPI-1_encoded_T3SS_(SS010)]_[Salmonella_enterica_subsp._enterica_serovar_Typhimurium_str._LT2]	99.5	600	600
VFG000547(gb|NP_461807)_(sicA)_chaparone_for_SipC_and_SipB_[TTSS(SPI-1_encode)_(VF0116)]_[Salmonella_enterica_subsp._enterica_serovar_Typhimurium_str._LT2]	99.4	498	498
VFG000554(gb|NP_461814)_(invI)_type_III_secretion_system_stalk_protein_InvI_[TTSS(SPI-1_encode)_(VF0116)]_[Salmonella_enterica_subsp._enterica_serovar_Typhimurium_str._LT2]	99.55	444	444
VFG003635(gb|NP_461789)_(orgC)_type_III_secretion_system_effector_OrgC_[SPI-1_encoded_T3SS_(SS010)]_[Salmonella_enterica_subsp._enterica_serovar_Typhimurium_str._LT2]	98.68	453	453
VFG000561(gb|NP_461821)_(invH)_type_III_secretion_system_pilotin_invG_[TTSS(SPI-1_encode)_(VF0116)]_[Salmonella_enterica_subsp._enterica_serovar_Typhimurium_str._LT2]	97.75	444	444
VFG000556(gb|NP_461816)_(invB)_type_III_secretion_system_protein_InvB_[TTSS(SPI-1_encode)_(VF0116)]_[Salmonella_enterica_subsp._enterica_serovar_Typhimurium_str._LT2]	99.26	408	408
VFG000541(gb|NP_461800)_(sicP)_chaparone_for_SptP_[TTSS(SPI-1_encode)_(VF0116)]_[Salmonella_enterica_subsp._enterica_serovar_Typhimurium_str._LT2]	99.24	393	393
VFG000534(gb|NP_461793)_(prgJ)_type_III_secretion_system_inner_rod_protein_PrgJ_[TTSS(SPI-1_encode)_(VF0116)]_[Salmonella_enterica_subsp._enterica_serovar_Typhimurium_str._LT2]	100	306	306
VFG000550(gb|NP_461810)_(spaQ)_type_III_secretion_system_minor_export_apparatus_protein_SpaQ_[TTSS(SPI-1_encode)_(VF0116)]_[Salmonella_enterica_subsp._enterica_serovar_Typhimurium_str._LT2]	99.62	261	261
VFG000535(gb|NP_461794)_(prgI)_type_III_secretion_system_needle_filament_protein_PrgI_[TTSS(SPI-1_encode)_(VF0116)]_[Salmonella_enterica_subsp._enterica_serovar_Typhimurium_str._LT2]	100	243	243
VFG002304(gb|NP_462656)_(misL)_putative_autotransporter_[MisL_(VF0397)]_[Salmonella_enterica_subsp._enterica_serovar_Typhimurium_str._LT2]	98.29	2868	2869
VFG000574(gb|NP_462662)_(mgtB)_Mg2+_transport_protein_[MgtBC_(VF0106)]_[Salmonella_enterica_subsp._enterica_serovar_Typhimurium_str._LT2]	98.72	2727	2727
VFG000575(gb|NP_462663)_(mgtC)_Mg2+_transport_protein_[MgtBC_(VF0106)]_[Salmonella_enterica_subsp._enterica_serovar_Typhimurium_str._LT2]	98.56	696	696
VFG004016(gb|NP_463026)_(sseK1)_type_III_secretion_system_effector_SseK1_[SPI-2_encoded_T3SS_(SS021)]_[Salmonella_enterica_subsp._enterica_serovar_Typhimurium_str._LT2]	98.91	1011	1005
VFG004155(gb|NP_459028)_(bcfC)_fimbrial_usher_[bovine_colonization_factor_(Bcf)_(AI058)]_[Salmonella_enterica_subsp._enterica_serovar_Typhimurium_str._LT2]	98.32	2622	2622
VFG042552(gb|YP_002295985)_(faeD)_fimbrial_usher_protein_FaeD_[K88_pili/F4_fimbriae_(AI040)]_[Escherichia_coli_SE11]	82.57	2439	2347
VFG004160(gb|NP_459029)_(bcfD)_fimbrial_adhesin_protein_[bovine_colonization_factor_(Bcf)_(AI058)]_[Salmonella_enterica_subsp._enterica_serovar_Typhimurium_str._LT2]	97.72	1008	1008
VFG004175(gb|NP_459032)_(bcfG)_fimbrial_chaparone_[bovine_colonization_factor_(Bcf)_(AI058)]_[Salmonella_enterica_subsp._enterica_serovar_Typhimurium_str._LT2]	97.81	732	732
VFG004150(gb|NP_459027)_(bcfB)_fimbrial_chaparone_[bovine_colonization_factor_(Bcf)_(AI058)]_[Salmonella_enterica_subsp._enterica_serovar_Typhimurium_str._LT2]	98.84	687	687
VFG004145(gb|NP_459026)_(bcfA)_fimbrial_subunit_[bovine_colonization_factor_(Bcf)_(AI058)]_[Salmonella_enterica_subsp._enterica_serovar_Typhimurium_str._LT2]	98.53	543	543
VFG004165(gb|NP_459030)_(bcfE)_fimbrial_subunit_[bovine_colonization_factor_(Bcf)_(AI058)]_[Salmonella_enterica_subsp._enterica_serovar_Typhimurium_str._LT2]	97.99	546	546
VFG004170(gb|NP_459031)_(bcfF)_fimbrial_subunit_[bovine_colonization_factor_(Bcf)_(AI058)]_[Salmonella_enterica_subsp._enterica_serovar_Typhimurium_str._LT2]	97.69	519	519

## Sheet: Manhattan
Virulence_ Gene	% Similarity	Reference Length	Matched Query Length
VFG000446(gb|NP_459541)_(fimD)_usher_protein_FimD_[Type_1_fimbriae_(VF0102)]_[Salmonella_enterica_subsp._enterica_serovar_Typhimurium_str._LT2]	98.85	2613	2613
VFG049144(gb|YP_002918165.1)_(acrB)_acriflavine_resistance_protein_B_[AcrAB_(VF0568)]_[Klebsiella_pneumoniae_subsp._pneumoniae_NTUH-K2044]	83.92	3147	3141
VFG000447(gb|NP_459542)_(fimH)_type_I_fimbriae_minor_fimbrial_subunit_FimH	98.12	1008	1008
VFG000930(gb|NP_752604)_(entF)_enterobactin_synthase_multienzyme_complex_component	74.85	3882	3869
VFG000923(gb|NP_752600)_(fepA)_ferrienterobactin_outer_membrane_transporter_[Enterobactin_(VF0228)]_[Escherichia_coli_CFT073]	79.32	2241	2287
VFG000445(gb|NP_459540)_(fimC)_chaperone_protein_FimC_[Type_1_fimbriae_(VF0102)]_[Salmonella_enterica_subsp._enterica_serovar_Typhimurium_str._LT2]	98.7	693	693
VFG000932(gb|NP_752612)_(entE)_2	80.06	1611	1595
VFG000444(gb|NP_459539)_(fimI)_fimbrial_protein_internal_segment_[Type_1_fimbriae_(VF0102)]_[Salmonella_enterica_subsp._enterica_serovar_Typhimurium_str._LT2]	99.06	534	534
VFG000448(gb|NP_459543)_(fimF)_type_I_fimbriae_adaptor_protein_FimF_[Type_1_fimbriae_(VF0102)]_[Salmonella_enterica_subsp._enterica_serovar_Typhimurium_str._LT2]	99.23	519	519
VFG048429(gb|YP_002918378.1)_(entE)_enterobactin_synthase_subunit_E_[Ent_(VF0562)]_[Klebsiella_pneumoniae_subsp._pneumoniae_NTUH-K2044]	76.54	1608	1586
VFG049133(gb|YP_002918166.1)_(acrA)_acriflavine_resistance_protein_A_[AcrAB_(VF0568)]_[Klebsiella_pneumoniae_subsp._pneumoniae_NTUH-K2044]	78.3	1194	1166
VFG048459(gb|YP_002918375.1)_(ybdA)_enterobactin_exporter_EntS_[Ent_(VF0562)]_[Klebsiella_pneumoniae_subsp._pneumoniae_NTUH-K2044]	77.51	1242	1223
VFG000928(gb|NP_752607)_(fepG)_iron-enterobactin_ABC_transporter_permease_[Enterobactin_(VF0228)]_[Escherichia_coli_CFT073]	81.23	993	879
VFG048478(gb|YP_002918372.1)_(fepG)_iron-enterobactin_transporter_permease_[Ent_(VF0562)]_[Klebsiella_pneumoniae_subsp._pneumoniae_NTUH-K2044]	80.62	993	877
VFG048419(gb|YP_002918379.1)_(entB)_2	81.12	852	842
VFG048409(gb|YP_002918380.1)_(entA)_2	80.08	786	773
VFG044159(gb|NP_752602)_(fes)_enterobactin/ferric_enterobactin_esterase_[enterobactin_(IA019)]_[Escherichia_coli_CFT073]	73.98	1203	1153
VFG000669(gb|NP_706257)_(gtrA)_bactoprenol-linked_glucose_translocase/flippase_[LPS_(VF0124)]_[Shigella_flexneri_2a_str._301]	76.29	363	367
VFG000469(gb|NP_459778)_(slrP)_type_III_secretion_system_effector_SlrP	97.13	2298	2298
VFG000465(gb|NP_460064)_(sopB/sigD)_type_III_secretion_system_effector_SopB	99.82	1686	1686
VFG042068(gb|NP_459947)_(sopD2)_type_III_secretion_system_effector_SopD2_[SPI-2_encoded_T3SS_(SS021)]_[Salmonella_enterica_subsp._enterica_serovar_Typhimurium_str._LT2]	99.69	960	960
VFG000589(gb|NP_460061)_(pipB)_type_III_secretion_system_effector_PipB_[SPI-2_encoded_T3SS_(SS021)]_[Salmonella_enterica_subsp._enterica_serovar_Typhimurium_str._LT2]	99.77	876	876
VFG001443(gb|AAF37887)_(ompA)_outer_membrane_protein_A_[OmpA_(VF0236)]_[Escherichia_coli_O18:K1:H7_str._RS218]	89.55	1041	1053
VFG000495(gb|NP_460359)_(ssaC)_type_III_secretion_system_secretin_SsaC_[TTSS(SPI-2_encode)_(VF0321)]_[Salmonella_enterica_subsp._enterica_serovar_Typhimurium_str._LT2]	99.06	1494	1494
VFG000496(gb|NP_460360)_(ssaD)_type_III_secretion_system_outer_MS_ring_protein_SsaD_[TTSS(SPI-2_encode)_(VF0321)]_[Salmonella_enterica_subsp._enterica_serovar_Typhimurium_str._LT2]	99.34	1212	1212
VFG000470(gb|NP_460194)_(sifA)_type_III_secretion_system_effector_SifA	100	1011	1011
VFG000462(gb|NP_460110)_(csgG)_curli_production_assembly/transport_protein_CsgG_[Agf_(VF0103)]_[Salmonella_enterica_subsp._enterica_serovar_Typhimurium_str._LT2]	99.76	834	834
VFG004125(gb|NP_460113)_(csgD)_DNA-binding_transcriptional_regulator_CsgD_[curli_fibers/thin_aggregative_fimbriae_(AGF)_(AI094)]_[Salmonella_enterica_subsp._enterica_serovar_Typhimurium_str._LT2]	99.23	651	651
VFG000458(gb|NP_460115)_(csgA)_curlin_major_subunit_CsgA_[Agf_(VF0103)]_[Salmonella_enterica_subsp._enterica_serovar_Typhimurium_str._LT2]	100	456	456
VFG000457(gb|NP_460114)_(csgB)_minor_curlin_subunit_precursor	100	456	456
VFG000461(gb|NP_460111)_(csgF)_curli_production_assembly/transport_protein_CsgF_[Agf_(VF0103)]_[Salmonella_enterica_subsp._enterica_serovar_Typhimurium_str._LT2]	99.28	417	417
VFG000494(gb|NP_460358)_(spiC/ssaB)_type_III_secretion_system_protein_SsaB_[TTSS(SPI-2_encode)_(VF0321)]_[Salmonella_enterica_subsp._enterica_serovar_Typhimurium_str._LT2]	100	402	402
VFG000460(gb|NP_460112)_(csgE)_curli_production_assembly/transport_protein_CsgE_[Agf_(VF0103)]_[Salmonella_enterica_subsp._enterica_serovar_Typhimurium_str._LT2]	100	396	396
VFG000459(gb|NP_460116)_(csgC)_curli_assembly_protein_CsgC_[Agf_(VF0103)]_[Salmonella_enterica_subsp._enterica_serovar_Typhimurium_str._LT2]	100	327	327
VFG000497(gb|NP_460361)_(ssaE)_chaperone_for_sseB_[TTSS(SPI-2_encode)_(VF0321)]_[Salmonella_enterica_subsp._enterica_serovar_Typhimurium_str._LT2]	100	243	243
VFG000514(gb|NP_460379)_(ssaV)_type_III_secretion_system_major_export_apparatus_protein_ssaV_[TTSS(SPI-2_encode)_(VF0321)]_[Salmonella_enterica_subsp._enterica_serovar_Typhimurium_str._LT2]	99.71	2046	2046
VFG000501(gb|NP_460365)_(sseC)_type_III_secretion_system_hydrophilic_translocator	98.69	1455	1455
VFG042066(gb|NP_460656)_(steC)_type_III_secretion_system_effector_SteC_[SPI-2_encoded_T3SS_(SS021)]_[Salmonella_enterica_subsp._enterica_serovar_Typhimurium_str._LT2]	99.2	1374	1374
VFG000515(gb|NP_460380)_(ssaN)_type_III_secretion_system_ATPase_SsaN_[TTSS(SPI-2_encode)_(VF0321)]_[Salmonella_enterica_subsp._enterica_serovar_Typhimurium_str._LT2]	99	1302	1302
VFG000471(gb|NP_460590)_(sseJ)_type_III_secretion_system_effector_SseJ	99.84	1227	1227
VFG000522(gb|NP_460387)_(ssaU)_type_III_secretion_system_export_apparatus_switch_protein_SsaU_[TTSS(SPI-2_encode)_(VF0321)]_[Salmonella_enterica_subsp._enterica_serovar_Typhimurium_str._LT2]	99.53	1059	1059
VFG000512(gb|NP_460377)_(ssaL)_type_III_secretion_system_gatekeeper_SsaL_[TTSS(SPI-2_encode)_(VF0321)]_[Salmonella_enterica_subsp._enterica_serovar_Typhimurium_str._LT2]	99.31	1017	1017
VFG003988(gb|NP_460561)_(sifB)_type_III_secretion_system_effector_SifB_[SPI-2_encoded_T3SS_(SS021)]_[Salmonella_enterica_subsp._enterica_serovar_Typhimurium_str._LT2]	99.47	951	951
VFG000518(gb|NP_460383)_(ssaQ)_type_III_secretion_system_C_ring_protein_SsaQ_[TTSS(SPI-2_encode)_(VF0321)]_[Salmonella_enterica_subsp._enterica_serovar_Typhimurium_str._LT2]	98.56	969	969
VFG000521(gb|NP_460386)_(ssaT)_type_III_secretion_system_minor_export_apparatus_protein_SsaT_[TTSS(SPI-2_encode)_(VF0321)]_[Salmonella_enterica_subsp._enterica_serovar_Typhimurium_str._LT2]	98.59	780	780
VFG000505(gb|NP_460369)_(sseF)_type_III_secretion_system_effector_SseF_[TTSS(SPI-2_encode)_(VF0321)]_[Salmonella_enterica_subsp._enterica_serovar_Typhimurium_str._LT2]	98.21	783	783
VFG000510(gb|NP_460374)_(ssaJ)_type_III_secretion_system_inner_MS_ring_protein_SsaJ_[TTSS(SPI-2_encode)_(VF0321)]_[Salmonella_enterica_subsp._enterica_serovar_Typhimurium_str._LT2]	99.07	750	750
VFG000467(gb|NP_460811)_(sopE2)_type_III_secretion_system_effector_SopE2	100	723	723
VFG000511(gb|NP_460376)_(ssaK)_type_III_secretion_system_stator_SsaK_[TTSS(SPI-2_encode)_(VF0321)]_[Salmonella_enterica_subsp._enterica_serovar_Typhimurium_str._LT2]	99.11	675	675
VFG000506(gb|NP_460370)_(sseG)_type_III_secretion_system_effector_SseG_[TTSS(SPI-2_encode)_(VF0321)]_[Salmonella_enterica_subsp._enterica_serovar_Typhimurium_str._LT2]	98.26	690	690
VFG000519(gb|NP_460384)_(ssaR)_type_III_secretion_system_minor_export_apparatus_protein_SsaR_[TTSS(SPI-2_encode)_(VF0321)]_[Salmonella_enterica_subsp._enterica_serovar_Typhimurium_str._LT2]	98.92	648	648
VFG000502(gb|NP_460366)_(sseD)_type_III_secretion_system_hydrophilic_translocator	100	588	588
VFG000499(gb|NP_460363)_(sseB)_type_III_secretion_system_effector_SseB_[TTSS(SPI-2_encode)_(VF0321)]_[Salmonella_enterica_subsp._enterica_serovar_Typhimurium_str._LT2]	98.82	591	591
VFG042067(gb|NP_460542)_(steA)_type_III_secretion_system_effector_SteA_[SPI-1_encoded_T3SS_(SS010)]_[Salmonella_enterica_subsp._enterica_serovar_Typhimurium_str._LT2]	93.68	633	633
VFG000500(gb|NP_460364)_(sscA)_chaperone_for_sseC_[SPI-2_encoded_T3SS_(SS021)]_[Salmonella_enterica_subsp._enterica_serovar_Typhimurium_str._LT2]	98.73	474	474
VFG000504(gb|NP_460368)_(sscB)_chaperone_for_sseF_[SPI-2_encoded_T3SS_(SS021)]_[Salmonella_enterica_subsp._enterica_serovar_Typhimurium_str._LT2]	100	435	435
VFG000503(gb|NP_460367)_(sseE)_type_III_secretion_system_effector_SseE_[TTSS(SPI-2_encode)_(VF0321)]_[Salmonella_enterica_subsp._enterica_serovar_Typhimurium_str._LT2]	99.76	417	417
VFG042214(gb|AAL20547)_(steB)_type_III_secretion_system_effector_SteB_[SPI-1_encoded_T3SS_(SS010)]_[Salmonella_enterica_subsp._enterica_serovar_Typhimurium_str._LT2]	100	402	402
VFG000516(gb|NP_460381)_(ssaO)_type_III_secretion_system_stalk_protein_SsaO_[TTSS(SPI-2_encode)_(VF0321)]_[Salmonella_enterica_subsp._enterica_serovar_Typhimurium_str._LT2]	100	378	378
VFG000517(gb|NP_460382)_(ssaP)_type_III_secretion_system_needle_length_regulator_SsaP_[TTSS(SPI-2_encode)_(VF0321)]_[Salmonella_enterica_subsp._enterica_serovar_Typhimurium_str._LT2]	99.73	375	375
VFG000513(gb|NP_460378)_(ssaM)_type_III_secretion_system_protein_SsaM_[TTSS(SPI-2_encode)_(VF0321)]_[Salmonella_enterica_subsp._enterica_serovar_Typhimurium_str._LT2]	99.73	369	369
VFG000498(gb|NP_460362)_(sseA)_chaperone_for_sseB_and_sseD_[TTSS(SPI-2_encode)_(VF0321)]_[Salmonella_enterica_subsp._enterica_serovar_Typhimurium_str._LT2]	98.78	327	327
VFG000520(gb|NP_460385)_(ssaS)_type_III_secretion_system_minor_export_apparatus_protein_SsaS_[TTSS(SPI-2_encode)_(VF0321)]_[Salmonella_enterica_subsp._enterica_serovar_Typhimurium_str._LT2]	99.63	267	267
VFG000509(gb|NP_460373)_(ssaI)_type_III_secretion_system_inner_rod_protein_SsaI_[TTSS(SPI-2_encode)_(VF0321)]_[Salmonella_enterica_subsp._enterica_serovar_Typhimurium_str._LT2]	100	249	249
VFG000508(gb|NP_460372)_(ssaH)_type_III_secretion_system_protein_SsaH_[TTSS(SPI-2_encode)_(VF0321)]_[Salmonella_enterica_subsp._enterica_serovar_Typhimurium_str._LT2]	99.56	228	228
VFG000507(gb|NP_460371)_(ssaG)_type_III_secretion_system_needle_filament_protein_SsaG_[TTSS(SPI-2_encode)_(VF0321)]_[Salmonella_enterica_subsp._enterica_serovar_Typhimurium_str._LT2]	100	216	216
VFG043213(gb|YP_001006782)_(motA)_flagellar_motor_protein_MotA_[peritrichous_flagella_(AI145)]_[Yersinia_enterocolitica_subsp._enterocolitica_8081]	74.74	888	768
VFG000464(gb|NP_461011)_(sopA)_type_III_secretion_system_effector_SopA	99.11	2349	2349
VFG003982(gb|NP_461081)_(sseK2)_type_III_secretion_system_effector_SseK2_[SPI-2_encoded_T3SS_(SS021)]_[Salmonella_enterica_subsp._enterica_serovar_Typhimurium_str._LT2]	98.57	1047	1047
VFG048830(gb|YP_002920353.1)_(gnd)_6-phosphogluconate_dehydrogenase_[Capsule_(VF0560)]_[Klebsiella_pneumoniae_subsp._pneumoniae_NTUH-K2044]	83.83	1407	1410
VFG048808(gb|YP_002920351.1)_(manB)_phosphomannomutase_[Capsule_(VF0560)]_[Klebsiella_pneumoniae_subsp._pneumoniae_NTUH-K2044]	78.72	1371	1170
VFG000468(gb|NP_461184)_(sspH2)_type_III_secretion_system_effector_SspH2	99.62	2367	2367
VFG003977(gb|NP_461229)_(sseL)_type_III_secretion_system_effector_SseL	97.9	954	954
VFG049018(gb|YP_002920501.1)_(rcsB)_transcriptional_regulator_RcsB_[RcsAB_(VF0571)]_[Klebsiella_pneumoniae_subsp._pneumoniae_NTUH-K2044]	85.87	651	651
VFG002306(gb|NP_461449)_(ratB)_putative_outer_membrane_protein_[RatB_(VF0399)]_[Salmonella_enterica_subsp._enterica_serovar_Typhimurium_str._LT2]	98.96	7308	7309
VFG002307(gb|NP_461452)_(sinH)_intimin-like_protein_[SinH_(VF0400)]_[Salmonella_enterica_subsp._enterica_serovar_Typhimurium_str._LT2]	99.82	2193	2193
VFG000543(gb|NP_461803)_(sipA/sspA)_type_III_secretion_system_effector_SipA	99.66	2058	2058
VFG000557(gb|NP_461817)_(invA)_type_III_secretion_system_major_export_apparatus_protein_InvA_[TTSS(SPI-1_encode)_(VF0116)]_[Salmonella_enterica_subsp._enterica_serovar_Typhimurium_str._LT2]	99.22	2058	2058
VFG000546(gb|NP_461806)_(sipB/sspB)_type_III_secretion_system_hydrophilic_translocator	99.49	1782	1782
VFG000559(gb|NP_461819)_(invG)_type_III_secretion_system_secretin_invG_[TTSS(SPI-1_encode)_(VF0116)]_[Salmonella_enterica_subsp._enterica_serovar_Typhimurium_str._LT2]	99.29	1689	1689
VFG000540(gb|NP_461799)_(sptP)_type_III_secretion_system_effector_SptP	99.69	1632	1632
VFG000555(gb|NP_461815)_(invC)_type_III_secretion_system_ATPase_InvC_[TTSS(SPI-1_encode)_(VF0116)]_[Salmonella_enterica_subsp._enterica_serovar_Typhimurium_str._LT2]	99.15	1296	1296
VFG000545(gb|NP_461805)_(sipC/sspC)_type_III_secretion_system_hydrophilic_translocator	99.51	1230	1230
VFG000536(gb|NP_461795)_(prgH)_type_III_secretion_system_outer_MS_ring_protein_PrgH_[TTSS(SPI-1_encode)_(VF0116)]_[Salmonella_enterica_subsp._enterica_serovar_Typhimurium_str._LT2]	99.58	1179	1179
VFG044336(gb|YP_002920268)_(iroC)_ABC_transporter_[Sal_(VF0563)]_[Klebsiella_pneumoniae_subsp._pneumoniae_NTUH-K2044]	77.53	3696	3569
VFG000558(gb|NP_461818)_(invE)_type_III_secretion_system_gatekeeper_invE_[TTSS(SPI-1_encode)_(VF0116)]_[Salmonella_enterica_subsp._enterica_serovar_Typhimurium_str._LT2]	99.91	1119	1119
VFG000548(gb|NP_461808)_(spaS)_type_III_secretion_system_export_apparatus_switch_protein_SpaS_[TTSS(SPI-1_encode)_(VF0116)]_[Salmonella_enterica_subsp._enterica_serovar_Typhimurium_str._LT2]	99.72	1071	1071
VFG012509(gb|NP_753167)_(iroC)_ATP_binding_cassette_transporter_[Salmochelin_(IA013)]_[Escherichia_coli_CFT073]	76.63	3738	3603
VFG000544(gb|NP_461804)_(sipD)_type_III_secretion_system_hydrophilic_translocator	99.81	1032	1032
VFG003997(gb|NP_461706)_(pipB2)_type_III_secretion_system_effector_PipB3_[SPI-2_encoded_T3SS_(SS021)]_[Salmonella_enterica_subsp._enterica_serovar_Typhimurium_str._LT2]	98.1	1053	1053
VFG000553(gb|NP_461813)_(invJ)_type_III_secretion_system_needle_length_regulator_InvJ_[TTSS(SPI-1_encode)_(VF0116)]_[Salmonella_enterica_subsp._enterica_serovar_Typhimurium_str._LT2]	99.31	1011	1011
VFG000466(gb|NP_461866)_(sopD)_type_III_secretion_system_effector_SopD_[TTSS(SPI-1_encode)_(VF0116)]_[Salmonella_enterica_subsp._enterica_serovar_Typhimurium_str._LT2]	99.89	954	948
VFG000552(gb|NP_461812)_(spaO)_type_III_secretion_system_C_ring_protein_SpaO_[TTSS(SPI-1_encode)_(VF0116)]_[Salmonella_enterica_subsp._enterica_serovar_Typhimurium_str._LT2]	99.89	912	912
VFG000529(gb|NP_461786)_(avrA)_type_III_secretion_system_effector_AvrA	99.56	909	909
VFG002302(gb|NP_461708)_(mig-14)_antimicrobial_peptide_resistance_protein_Mig-14_[Mig-14_(VF0395)]_[Salmonella_enterica_subsp._enterica_serovar_Typhimurium_str._LT2]	99.11	897	897
VFG044334(gb|YP_002920266)_(iroN)_salmochelin_receptor_IroN_[Sal_(VF0563)]_[Klebsiella_pneumoniae_subsp._pneumoniae_NTUH-K2044]	79.01	2175	2134
VFG000549(gb|NP_461809)_(spaR)_type_III_secretion_system_minor_export_apparatus_protein_SpaR_[TTSS(SPI-1_encode)_(VF0116)]_[Salmonella_enterica_subsp._enterica_serovar_Typhimurium_str._LT2]	99.37	792	792
VFG000533(gb|NP_461792)_(prgK)_type_III_secretion_system_inner_MS_ring_protein_PrgK_[TTSS(SPI-1_encode)_(VF0116)]_[Salmonella_enterica_subsp._enterica_serovar_Typhimurium_str._LT2]	99.87	759	759
VFG000935(gb|NP_753164)_(iroN)_salmochelin_receptor_IroN_[IroN_(VF0230)]_[Escherichia_coli_CFT073]	78	2178	2082
VFG000532(gb|NP_461790)_(orgB)_type_III_secretion_system_stator_OrgB_[TTSS(SPI-1_encode)_(VF0116)]_[Salmonella_enterica_subsp._enterica_serovar_Typhimurium_str._LT2]	99.71	681	681
VFG000551(gb|NP_461811)_(spaP)_type_III_secretion_system_minor_export_apparatus_protein_SpaP_[TTSS(SPI-1_encode)_(VF0116)]_[Salmonella_enterica_subsp._enterica_serovar_Typhimurium_str._LT2]	99.11	675	675
VFG000560(gb|NP_461820)_(invF)_type_III_secretion_system_regulatory_protein_InvF_[TTSS(SPI-1_encode)_(VF0116)]_[Salmonella_enterica_subsp._enterica_serovar_Typhimurium_str._LT2]	99.69	651	651
VFG003645(gb|NP_461791)_(orgA)_type_III_secretion_system_accessory_cytosolic_protein_OrgA_[SPI-1_encoded_T3SS_(SS010)]_[Salmonella_enterica_subsp._enterica_serovar_Typhimurium_str._LT2]	100	600	600
VFG000547(gb|NP_461807)_(sicA)_chaparone_for_SipC_and_SipB_[TTSS(SPI-1_encode)_(VF0116)]_[Salmonella_enterica_subsp._enterica_serovar_Typhimurium_str._LT2]	99.2	498	498
VFG003635(gb|NP_461789)_(orgC)_type_III_secretion_system_effector_OrgC_[SPI-1_encoded_T3SS_(SS010)]_[Salmonella_enterica_subsp._enterica_serovar_Typhimurium_str._LT2]	99.56	453	453
VFG000554(gb|NP_461814)_(invI)_type_III_secretion_system_stalk_protein_InvI_[TTSS(SPI-1_encode)_(VF0116)]_[Salmonella_enterica_subsp._enterica_serovar_Typhimurium_str._LT2]	99.55	444	444
VFG000561(gb|NP_461821)_(invH)_type_III_secretion_system_pilotin_invG_[TTSS(SPI-1_encode)_(VF0116)]_[Salmonella_enterica_subsp._enterica_serovar_Typhimurium_str._LT2]	98.87	444	444
VFG000556(gb|NP_461816)_(invB)_type_III_secretion_system_protein_InvB_[TTSS(SPI-1_encode)_(VF0116)]_[Salmonella_enterica_subsp._enterica_serovar_Typhimurium_str._LT2]	99.02	408	408
VFG000541(gb|NP_461800)_(sicP)_chaparone_for_SptP_[TTSS(SPI-1_encode)_(VF0116)]_[Salmonella_enterica_subsp._enterica_serovar_Typhimurium_str._LT2]	99.75	393	393
VFG000534(gb|NP_461793)_(prgJ)_type_III_secretion_system_inner_rod_protein_PrgJ_[TTSS(SPI-1_encode)_(VF0116)]_[Salmonella_enterica_subsp._enterica_serovar_Typhimurium_str._LT2]	100	306	306
VFG000550(gb|NP_461810)_(spaQ)_type_III_secretion_system_minor_export_apparatus_protein_SpaQ_[TTSS(SPI-1_encode)_(VF0116)]_[Salmonella_enterica_subsp._enterica_serovar_Typhimurium_str._LT2]	100	261	261
VFG000535(gb|NP_461794)_(prgI)_type_III_secretion_system_needle_filament_protein_PrgI_[TTSS(SPI-1_encode)_(VF0116)]_[Salmonella_enterica_subsp._enterica_serovar_Typhimurium_str._LT2]	100	243	243
VFG012505(gb|NP_753166)_(iroD)_esterase_[Salmochelin_(IA013)]_[Escherichia_coli_CFT073]	71.97	1230	1163
VFG000454(gb|NP_462539)_(lpfC)_long_polar_fimbrial_usher_protein_LpfC_[Lpf_(VF0105)]_[Salmonella_enterica_subsp._enterica_serovar_Typhimurium_str._LT2]	99.68	2529	2529
VFG000453(gb|NP_462538)_(lpfD)_long_polar_fimbrial_protein_LpfD_[Lpf_(VF0105)]_[Salmonella_enterica_subsp._enterica_serovar_Typhimurium_str._LT2]	99.91	1080	1080
VFG000455(gb|NP_462540)_(lpfB)_long_polar_fimbrial_chaperone_protein_LpfB_[Lpf_(VF0105)]_[Salmonella_enterica_subsp._enterica_serovar_Typhimurium_str._LT2]	99.86	699	699
VFG000456(gb|NP_462541)_(lpfA)_long_polar_fimbria_protein_LpfA_[Lpf_(VF0105)]_[Salmonella_enterica_subsp._enterica_serovar_Typhimurium_str._LT2]	99.81	537	537
VFG000452(gb|NP_462537)_(lpfE)_long_polar_fimbrial_minor_subunit_LpfE	99.81	528	528
VFG002304(gb|NP_462656)_(misL)_putative_autotransporter_[MisL_(VF0397)]_[Salmonella_enterica_subsp._enterica_serovar_Typhimurium_str._LT2]	99.51	2868	2868
VFG000574(gb|NP_462662)_(mgtB)_Mg2+_transport_protein_[MgtBC_(VF0106)]_[Salmonella_enterica_subsp._enterica_serovar_Typhimurium_str._LT2]	99.23	2727	2727
VFG000575(gb|NP_462663)_(mgtC)_Mg2+_transport_protein_[MgtBC_(VF0106)]_[Salmonella_enterica_subsp._enterica_serovar_Typhimurium_str._LT2]	99.86	696	696
VFG004155(gb|NP_459028)_(bcfC)_fimbrial_usher_[bovine_colonization_factor_(Bcf)_(AI058)]_[Salmonella_enterica_subsp._enterica_serovar_Typhimurium_str._LT2]	99.12	2622	2622
VFG004160(gb|NP_459029)_(bcfD)_fimbrial_adhesin_protein_[bovine_colonization_factor_(Bcf)_(AI058)]_[Salmonella_enterica_subsp._enterica_serovar_Typhimurium_str._LT2]	99.31	1008	1008
VFG004175(gb|NP_459032)_(bcfG)_fimbrial_chaparone_[bovine_colonization_factor_(Bcf)_(AI058)]_[Salmonella_enterica_subsp._enterica_serovar_Typhimurium_str._LT2]	98.36	732	732
VFG004150(gb|NP_459027)_(bcfB)_fimbrial_chaparone_[bovine_colonization_factor_(Bcf)_(AI058)]_[Salmonella_enterica_subsp._enterica_serovar_Typhimurium_str._LT2]	99.71	687	687
VFG004145(gb|NP_459026)_(bcfA)_fimbrial_subunit_[bovine_colonization_factor_(Bcf)_(AI058)]_[Salmonella_enterica_subsp._enterica_serovar_Typhimurium_str._LT2]	99.82	543	543
VFG004165(gb|NP_459030)_(bcfE)_fimbrial_subunit_[bovine_colonization_factor_(Bcf)_(AI058)]_[Salmonella_enterica_subsp._enterica_serovar_Typhimurium_str._LT2]	98.53	546	546
VFG004170(gb|NP_459031)_(bcfF)_fimbrial_subunit_[bovine_colonization_factor_(Bcf)_(AI058)]_[Salmonella_enterica_subsp._enterica_serovar_Typhimurium_str._LT2]	98.27	519	519

[truncated: 4 more sheets: Ohio, Tennessee, Typhimurium, Worthington]
