# Supplementary material for: Genomic comparison of diverse Salmonella serovars isolated from swine
Source: PLoS One. 2019 Nov 1;14(11):e0224518. doi: 10.1371/journal.pone.0224518 (PMC6824618; doi:10.1371/journal.pone.0224518)
Supplement: S2 Table — (XLSX) [file pone.0224518.s002.xlsx]

## Sheet: Sheet1
S2 Table. Analysis of mutations in Chromosomal genes conferring resistance to antibiotics in Salmonella serovars
Salmonella serovars	Ciprofloxacin/ nalidixic acid(aa*)				Macrolide (nt**)
	gyrA	gyrB	parC	parE	23srRNA	rlpD	rlpV
	S83F, D87N	G435A/E/V	T57S, S80I	S493I	A2058G, A2059G	G235A, C379T	G25A
Agona	nm***	nm	T57S	nm	nm	nm	nm
Anatum	nm	nm	T57S	nm	nm	nm	nm
Bovismorbificans	nm	nm	nm	nm	nm	nm	nm
Choleraesuis	nm	nm	T57S	nm	nm	nm	nm
Cubana	nm	nm	T57S	nm	nm	nm	nm
Give	nm	nm	T57S	nm	nm	nm	nm
Heidelberg	nm	nm	T57S	nm	nm	nm	nm
Infantis	nm	nm	T57S	nm	nm	nm	nm
Minnesota	nm	nm	T57S	nm	nm	nm	nm
Manhattan	nm	nm	T57S	nm	nm	nm	nm
Ohio	nm	nm	T57S	nm	nm	nm	nm
Tennessee	nm	nm	T57S	nm	nm	nm	nm
Typhimurium	nm	nm	nm	nm	nm	nm	nm
Worthington	nm	nm	T57S	nm	nm	nm	nm
* aa:amino acid
**nt: nucleotide
***nm: no mutation
