# Supplementary material for: Genomic comparison of diverse Salmonella serovars isolated from swine
Source: PLoS One. 2019 Nov 1;14(11):e0224518. doi: 10.1371/journal.pone.0224518 (PMC6824618; doi:10.1371/journal.pone.0224518)
Supplement: S3 Table — (XLSX) [file pone.0224518.s003.xlsx]

## Sheet: Agona
Gene	ORF's	Annotation	No. isolates	No. sequences	Min group size nuc	Max group size nuc	Avg group size nuc
alsE	agona.fa.ltag_01388	D-allulose-6-phosphate 3-epimerase	1	1	677	677	677
ccmH	agona.fa.ltag_04006	Cytochrome c-type biogenesis protein CcmH precursor	1	1	1019	1019	1019
col	agona.fa.ltag_00084	Colicin-E2	1	1	317	317	317
dinI_3	agona.fa.ltag_04459	DNA-damage-inducible protein I	1	1	233	233	233
gatD_2	agona.fa.ltag_01385	Galactitol-1-phosphate 5-dehydrogenase	1	1	1040	1040	1040
gatD_3	agona.fa.ltag_01387	Galactitol-1-phosphate 5-dehydrogenase	1	1	1046	1046	1046
group_1389	agona.fa.ltag_00460	Transposase IS116/IS110/IS902 family protein	1	1	986	986	986
group_150	agona.fa.ltag_02799	Transposase	1	1	299	299	299
group_2281	agona.fa.ltag_00351	hypothetical protein	1	1	515	515	515
group_2290	agona.fa.ltag_00506	hypothetical protein	1	1	173	173	173
group_2295	agona.fa.ltag_00615	hypothetical protein	1	1	236	236	236
group_2308	agona.fa.ltag_00732	hypothetical protein	1	1	500	500	500
group_2311	agona.fa.ltag_00807	hypothetical protein	1	1	425	425	425
group_2317	agona.fa.ltag_00934	hypothetical protein	1	1	521	521	521
group_2335	agona.fa.ltag_01151	hypothetical protein	1	1	290	290	290
group_2336	agona.fa.ltag_01152	hypothetical protein	1	1	404	404	404
group_2337	agona.fa.ltag_01153	hypothetical protein	1	1	347	347	347
group_2338	agona.fa.ltag_01154	hypothetical protein	1	1	374	374	374
group_2360	agona.fa.ltag_01259	hypothetical protein	1	1	1328	1328	1328
group_2370	agona.fa.ltag_01269	hypothetical protein	1	1	275	275	275
group_2437	agona.fa.ltag_01380	hypothetical protein	1	1	491	491	491
sorB	agona.fa.ltag_01382	Sorbose-specific phosphotransferase enzyme IIB component	1	1	482	482	482
manY_1	agona.fa.ltag_01383	PTS system mannose-specific EIIC component	1	1	749	749	749
hxlB	agona.fa.ltag_01386	3-hexulose-6-phosphate isomerase	1	1	563	563	563
luxO	agona.fa.ltag_01389	Regulatory protein LuxO	1	1	2720	2720	2720
vapC	agona.fa.ltag_01516	tRNA(fMet)-specific endonuclease VapC	1	1	401	401	401
vapB	agona.fa.ltag_01517	Antitoxin VapB	1	1	230	230	230
group_2470	agona.fa.ltag_01558	hypothetical protein	1	1	353	353	353
group_2472	agona.fa.ltag_01561	integrating conjugative element relaxase, PFGI-1 class	1	1	1316	1316	1316
traC_2	agona.fa.ltag_01564	DNA primase TraC	1	1	302	302	302
group_2476	agona.fa.ltag_01567	AAA-like domain protein	1	1	2012	2012	2012
group_2477	agona.fa.ltag_01568	NurA domain protein	1	1	1388	1388	1388
group_2478	agona.fa.ltag_01569	hypothetical protein	1	1	236	236	236
group_2481	agona.fa.ltag_01576	hypothetical protein	1	1	1115	1115	1115
group_2482	agona.fa.ltag_01577	hypothetical protein	1	1	527	527	527
group_2483	agona.fa.ltag_01578	hypothetical protein	1	1	983	983	983
group_2484	agona.fa.ltag_01579	putative type I restriction enzymeP M protein	1	1	1499	1499	1499
group_2485	agona.fa.ltag_01580	putative type I restriction enzymeP M protein	1	1	1490	1490	1490
group_2486	agona.fa.ltag_01581	Type I restriction modification DNA specificity domain protein	1	1	1148	1148	1148
hsdR	agona.fa.ltag_01582	Type I restriction enzyme EcoR124II R protein	1	1	3062	3062	3062
group_2488	agona.fa.ltag_01583	Fic/DOC family protein	1	1	932	932	932
group_2504	agona.fa.ltag_01880	hypothetical protein	1	1	176	176	176
group_2508	agona.fa.ltag_01887	hypothetical protein	1	1	845	845	845
intA_1	agona.fa.ltag_01946	Prophage CP4-57 integrase	1	1	362	362	362
group_2510	agona.fa.ltag_01947	hypothetical protein	1	1	269	269	269
group_2511	agona.fa.ltag_01948	type VI secretion system Vgr family protein	1	1	485	485	485
group_2512	agona.fa.ltag_01949	ankyrin repeat protein	1	1	671	671	671
group_2513	agona.fa.ltag_01950	Transposase IS66 family protein	1	1	284	284	284
group_2514	agona.fa.ltag_01951	hypothetical protein	1	1	386	386	386
group_2515	agona.fa.ltag_01953	hypothetical protein	1	1	431	431	431
symE	agona.fa.ltag_01954	Putative endoribonuclease SymE	1	1	257	257	257
group_2518	agona.fa.ltag_01959	Transposase	1	1	197	197	197
group_2519	agona.fa.ltag_01967	hypothetical protein	1	1	182	182	182
group_2520	agona.fa.ltag_01987	DNA binding domain, excisionase family	1	1	350	350	350
group_2523	agona.fa.ltag_01990	hypothetical protein	1	1	185	185	185
group_2524	agona.fa.ltag_01991	hypothetical protein	1	1	563	563	563
group_2530	agona.fa.ltag_02003	T5orf172 domain protein	1	1	602	602	602
group_2531	agona.fa.ltag_02004	hypothetical protein	1	1	695	695	695
group_2532	agona.fa.ltag_02007	hypothetical protein	1	1	278	278	278
group_2534	agona.fa.ltag_02011	phage N-6-adenine-methyltransferase	1	1	527	527	527
group_2535	agona.fa.ltag_02014	Bacteriophage Lambda NinG protein	1	1	398	398	398
group_2536	agona.fa.ltag_02018	hypothetical protein	1	1	179	179	179
group_2537	agona.fa.ltag_02019	Phage antitermination protein Q	1	1	464	464	464
group_2542	agona.fa.ltag_02029	hypothetical protein	1	1	1352	1352	1352
group_2543	agona.fa.ltag_02030	phage head morphogenesis protein, SPP1 gp7 family	1	1	959	959	959
group_2544	agona.fa.ltag_02031	hypothetical protein	1	1	1262	1262	1262
group_2548	agona.fa.ltag_02043	hypothetical protein	1	1	224	224	224
group_2549	agona.fa.ltag_02044	hypothetical protein	1	1	257	257	257
group_2550	agona.fa.ltag_02045	Mnt	1	1	326	326	326
group_2551	agona.fa.ltag_02046	hypothetical protein	1	1	173	173	173
group_2552	agona.fa.ltag_02047	Phage anti-repressor protein	1	1	638	638	638
group_2553	agona.fa.ltag_02048	ORF6N domain protein	1	1	788	788	788
group_2554	agona.fa.ltag_02049	hypothetical protein	1	1	272	272	272
group_2557	agona.fa.ltag_02052	tape measure domain protein	1	1	2240	2240	2240
group_2558	agona.fa.ltag_02053	hypothetical protein	1	1	239	239	239
group_2559	agona.fa.ltag_02056	NlpC/P60 family protein	1	1	719	719	719
group_2560	agona.fa.ltag_02057	Phage-related protein, tail component	1	1	527	527	527
group_2562	agona.fa.ltag_02060	hypothetical protein	1	1	1136	1136	1136
group_2590	agona.fa.ltag_02290	Phage antitermination protein Q	1	1	320	320	320
group_2591	agona.fa.ltag_02291	NUMOD4 motif	1	1	518	518	518
group_2592	agona.fa.ltag_02294	Bacteriophage lysis protein	1	1	470	470	470
group_2593	agona.fa.ltag_02295	phage regulatory protein, Rha family	1	1	689	689	689
group_2597	agona.fa.ltag_02311	hypothetical protein	1	1	329	329	329
group_2598	agona.fa.ltag_02312	hypothetical protein	1	1	419	419	419
group_2599	agona.fa.ltag_02313	Mnt	1	1	251	251	251
pcoE	agona.fa.ltag_02316	putative copper-binding protein PcoE precursor	1	1	245	245	245
group_2612	agona.fa.ltag_02501	hypothetical protein	1	1	695	695	695
group_2614	agona.fa.ltag_02524	hypothetical protein	1	1	395	395	395
group_2615	agona.fa.ltag_02526	hypothetical protein	1	1	449	449	449
group_2616	agona.fa.ltag_02527	hypothetical protein	1	1	299	299	299
group_2617	agona.fa.ltag_02528	hypothetical protein	1	1	398	398	398
group_2618	agona.fa.ltag_02529	hypothetical protein	1	1	293	293	293
group_2620	agona.fa.ltag_02643	hypothetical protein	1	1	356	356	356
group_2621	agona.fa.ltag_02644	hypothetical protein	1	1	476	476	476
group_2622	agona.fa.ltag_02645	Transposase	1	1	197	197	197
group_2623	agona.fa.ltag_02646	Transposase	1	1	506	506	506
sopD2	agona.fa.ltag_02666	Salmonella outer protein D 2	1	1	959	959	959
group_2628	agona.fa.ltag_02766	hypothetical protein	1	1	659	659	659
group_2629	agona.fa.ltag_02767	hypothetical protein	1	1	458	458	458
group_2630	agona.fa.ltag_02769	hypothetical protein	1	1	371	371	371
group_2631	agona.fa.ltag_02770	hypothetical protein	1	1	440	440	440
group_2632	agona.fa.ltag_02771	hypothetical protein	1	1	512	512	512
group_2633	agona.fa.ltag_02772	hypothetical protein	1	1	446	446	446
group_2634	agona.fa.ltag_02773	hypothetical protein	1	1	239	239	239
group_2635	agona.fa.ltag_02774	ImpA domain protein	1	1	434	434	434
group_2636	agona.fa.ltag_02775	hypothetical protein	1	1	215	215	215
group_2637	agona.fa.ltag_02776	hypothetical protein	1	1	842	842	842
group_2639	agona.fa.ltag_02778	ImpA domain protein	1	1	428	428	428
group_2640	agona.fa.ltag_02779	hypothetical protein	1	1	1037	1037	1037
group_2641	agona.fa.ltag_02780	hypothetical protein	1	1	179	179	179
group_2642	agona.fa.ltag_02781	hypothetical protein	1	1	377	377	377
group_2643	agona.fa.ltag_02782	type VI secretion-associated protein, family	1	1	1412	1412	1412
group_2644	agona.fa.ltag_02783	type VI secretion-associated protein, family	1	1	722	722	722
clpB_1	agona.fa.ltag_02784	Chaperone protein ClpB	1	1	2735	2735	2735
group_2646	agona.fa.ltag_02785	type IV/VI secretion system protein, DotU family	1	1	758	758	758
group_2647	agona.fa.ltag_02786	type VI secretion protein, family	1	1	1331	1331	1331
group_2648	agona.fa.ltag_02787	type VI secretion lipoprotein, family	1	1	533	533	533
group_2649	agona.fa.ltag_02788	type VI secretion system FHA domain protein	1	1	1286	1286	1286
group_2650	agona.fa.ltag_02789	type VI secretion protein, family	1	1	1088	1088	1088
group_2651	agona.fa.ltag_02790	type VI secretion protein, family	1	1	1853	1853	1853
group_2652	agona.fa.ltag_02791	type VI secretion system lysozyme-like protein	1	1	416	416	416
group_2653	agona.fa.ltag_02792	type VI secretion protein, EvpB/ family	1	1	1472	1472	1472
group_2654	agona.fa.ltag_02793	hypothetical protein	1	1	212	212	212
group_2655	agona.fa.ltag_02794	type VI secretion protein, family	1	1	503	503	503
group_2657	agona.fa.ltag_02796	type VI secretion system Vgr family protein	1	1	2141	2141	2141
wapA	agona.fa.ltag_02797	Cell wall-associated polypeptide CWBP200	1	1	4166	4166	4166
group_2660	agona.fa.ltag_02801	hypothetical protein	1	1	779	779	779
group_2661	agona.fa.ltag_02802	hypothetical protein	1	1	278	278	278
group_2662	agona.fa.ltag_02803	hypothetical protein	1	1	377	377	377
fliC	agona.fa.ltag_02840	Phase 1-C flagellin	1	1	1517	1517	1517
group_2672	agona.fa.ltag_02935	hypothetical protein	1	1	194	194	194
group_2692	agona.fa.ltag_03525	hypothetical protein	1	1	122	122	122
group_2693	agona.fa.ltag_03561	hypothetical protein	1	1	257	257	257
group_2694	agona.fa.ltag_03566	hypothetical protein	1	1	164	164	164
group_2697	agona.fa.ltag_03672	Transposase	1	1	149	149	149
group_2699	agona.fa.ltag_03680	37-kD nucleoid-associated bacterial protein	1	1	1055	1055	1055
group_2701	agona.fa.ltag_03682	hypothetical protein	1	1	437	437	437
group_2705	agona.fa.ltag_03687	hypothetical protein	1	1	1283	1283	1283
group_2706	agona.fa.ltag_03688	hypothetical protein	1	1	275	275	275
group_2707	agona.fa.ltag_03689	hypothetical protein	1	1	530	530	530
group_2708	agona.fa.ltag_03690	hypothetical protein	1	1	473	473	473
group_2709	agona.fa.ltag_03691	hypothetical protein	1	1	377	377	377
group_2710	agona.fa.ltag_03692	hypothetical protein	1	1	500	500	500
group_2711	agona.fa.ltag_03693	hypothetical protein	1	1	602	602	602
group_2712	agona.fa.ltag_03694	hypothetical protein	1	1	269	269	269
group_2713	agona.fa.ltag_03695	hypothetical protein	1	1	734	734	734
group_2714	agona.fa.ltag_03696	hypothetical protein	1	1	800	800	800
group_2715	agona.fa.ltag_03697	hypothetical protein	1	1	482	482	482
group_2716	agona.fa.ltag_03698	hypothetical protein	1	1	296	296	296
group_2717	agona.fa.ltag_03699	hypothetical protein	1	1	290	290	290
group_2718	agona.fa.ltag_03700	putative transcriptional regulator	1	1	218	218	218
group_2719	agona.fa.ltag_03702	hypothetical protein	1	1	875	875	875
intS_2	agona.fa.ltag_03703	Putative prophage CPS-53 integrase	1	1	308	308	308
group_2721	agona.fa.ltag_03705	RES domain protein	1	1	794	794	794
group_2722	agona.fa.ltag_03706	photosystem I assembly protein Ycf3	1	1	1961	1961	1961
group_2723	agona.fa.ltag_03707	hypothetical protein	1	1	3860	3860	3860
group_2744	agona.fa.ltag_03860	hypothetical protein	1	1	428	428	428
group_2745	agona.fa.ltag_03861	hypothetical protein	1	1	497	497	497
group_2746	agona.fa.ltag_03862	hypothetical protein	1	1	479	479	479
group_2747	agona.fa.ltag_03863	hypothetical protein	1	1	602	602	602
group_2748	agona.fa.ltag_03864	hypothetical protein	1	1	428	428	428
group_2749	agona.fa.ltag_03865	hypothetical protein	1	1	536	536	536
group_2750	agona.fa.ltag_03866	hypothetical protein	1	1	500	500	500
group_2751	agona.fa.ltag_03867	hypothetical protein	1	1	302	302	302
group_2777	agona.fa.ltag_03897	hypothetical protein	1	1	941	941	941
group_2778	agona.fa.ltag_03898	hypothetical protein	1	1	680	680	680
group_2779	agona.fa.ltag_03899	putative small protein	1	1	191	191	191
group_2781	agona.fa.ltag_03907	Regulatory phage protein cox	1	1	275	275	275
group_2782	agona.fa.ltag_03908	Helix-turn-helix	1	1	299	299	299
xerC_3	agona.fa.ltag_03909	Tyrosine recombinase XerC	1	1	1013	1013	1013
icsA_3	agona.fa.ltag_04272	Outer membrane protein IcsA autotransporter precursor	1	1	6173	6173	6173
group_2809	agona.fa.ltag_04378	hypothetical protein	1	1	299	299	299
group_2810	agona.fa.ltag_04379	phage tail tape measure protein, TP901 family, core region	1	1	1970	1970	1970
group_2811	agona.fa.ltag_04381	hypothetical protein	1	1	299	299	299
group_2829	agona.fa.ltag_04427	DNA polymerase III subunit epsilon	1	1	482	482	482
group_2830	agona.fa.ltag_04428	tail protein	1	1	1100	1100	1100
group_2831	agona.fa.ltag_04429	Phage protein U	1	1	485	485	485
group_2832	agona.fa.ltag_04430	phage tail tape measure protein, TP901 family, core region	1	1	3077	3077	3077
group_2833	agona.fa.ltag_04431	Phage tail protein E	1	1	302	302	302
group_2834	agona.fa.ltag_04432	major tail tube protein	1	1	515	515	515
group_2835	agona.fa.ltag_04433	major tail sheath protein	1	1	1172	1172	1172
hin_2	agona.fa.ltag_04434	DNA-invertase hin	1	1	566	566	566
group_2837	agona.fa.ltag_04435	Phage Tail Collar Domain protein	1	1	503	503	503
group_2838	agona.fa.ltag_04436	Bacteriophage tail assembly protein	1	1	593	593	593
group_2839	agona.fa.ltag_04437	Caudovirales tail fibre assembly protein	1	1	440	440	440
group_2840	agona.fa.ltag_04438	hypothetical protein	1	1	1406	1406	1406
group_2841	agona.fa.ltag_04439	phage tail protein I	1	1	605	605	605
group_2842	agona.fa.ltag_04440	baseplate assembly protein	1	1	908	908	908
group_2843	agona.fa.ltag_04441	baseplate wedge subunit	1	1	359	359	359
group_2844	agona.fa.ltag_04442	phage baseplate assembly protein V	1	1	578	578	578
group_2845	agona.fa.ltag_04443	phage virion morphogenesis protein	1	1	446	446	446
group_2846	agona.fa.ltag_04444	P2 phage tail completion protein R (GpR)	1	1	431	431	431
group_2847	agona.fa.ltag_04445	phage lysis regulatory protein, LysB family	1	1	428	428	428
group_2848	agona.fa.ltag_04446	hypothetical protein	1	1	377	377	377
rrrD_3	agona.fa.ltag_04447	Lysozyme RrrD	1	1	512	512	512
group_2850	agona.fa.ltag_04448	hypothetical protein	1	1	215	215	215
group_2851	agona.fa.ltag_04449	Phage Tail Protein X	1	1	203	203	203
group_2852	agona.fa.ltag_04450	Phage head completion protein (GPL)	1	1	464	464	464
group_2853	agona.fa.ltag_04451	terminase endonuclease subunit	1	1	650	650	650
group_2854	agona.fa.ltag_04452	capsid protein	1	1	1058	1058	1058
group_2855	agona.fa.ltag_04453	capsid-scaffolding protein	1	1	833	833	833
group_2856	agona.fa.ltag_04455	portal vertex protein	1	1	1028	1028	1028
group_2857	agona.fa.ltag_04456	hypothetical protein	1	1	683	683	683
group_2858	agona.fa.ltag_04457	recombination protein F	1	1	1634	1634	1634
group_2859	agona.fa.ltag_04458	Retron-type reverse transcriptase	1	1	935	935	935
group_2861	agona.fa.ltag_04460	hypothetical protein	1	1	188	188	188
group_2862	agona.fa.ltag_04461	Bacteriophage replication gene A protein (GPA)	1	1	2414	2414	2414
dam_3	agona.fa.ltag_04462	DNA adenine methylase	1	1	857	857	857
group_2864	agona.fa.ltag_04463	DksA-like zinc finger domain containing protein	1	1	227	227	227
group_2865	agona.fa.ltag_04464	hypothetical protein	1	1	233	233	233
group_2866	agona.fa.ltag_04465	hypothetical protein	1	1	341	341	341
group_2867	agona.fa.ltag_04466	hypothetical protein	1	1	224	224	224
group_2868	agona.fa.ltag_04467	Phage regulatory protein CII (CP76)	1	1	509	509	509
group_2870	agona.fa.ltag_04469	Bacteriophage CI repressor helix-turn-helix domain protein	1	1	632	632	632
group_2872	agona.fa.ltag_04471	hypothetical protein	1	1	983	983	983
intA_5	agona.fa.ltag_04472	Prophage CP4-57 integrase	1	1	581	581	581
group_2874	agona.fa.ltag_04473	hypothetical protein	1	1	260	260	260
group_2875	agona.fa.ltag_04474	hypothetical protein	1	1	1874	1874	1874
group_2876	agona.fa.ltag_04475	hypothetical protein	1	1	278	278	278
group_2881	agona.fa.ltag_04647	CRISPR-associated Cse2 family protein	1	1	548	548	548
group_2886	agona.fa.ltag_04740	hypothetical protein	1	1	1067	1067	1067
group_30	agona.fa.ltag_03704	tyrosine recombinase XerC	1	1	872	872	872
group_398	agona.fa.ltag_01994	hypothetical protein	1	1	737	737	737
group_63	agona.fa.ltag_01776	hypothetical protein	1	1	404	404	404
group_811	agona.fa.ltag_03673	hypothetical protein	1	1	128	128	128
group_812	agona.fa.ltag_03674	Transposase IS116/IS110/IS902 family protein	1	1	1178	1178	1178
hcpA_1	agona.fa.ltag_02777	Secreted protein hcp	1	1	479	479	479
hcpA_2	agona.fa.ltag_02795	Secreted protein hcp	1	1	518	518	518
icsA_2	agona.fa.ltag_04075	Outer membrane protein IcsA autotransporter precursor	1	1	9584	9584	9584
manX_2	agona.fa.ltag_01381	EIIAB-Man	1	1	389	389	389
manZ_2	agona.fa.ltag_01384	PTS system mannose-specific EIID component	1	1	872	872	872
mobA_2	agona.fa.ltag_03686	DNA strand transferase	1	1	1505	1505	1505
mrpA_3	agona.fa.ltag_04743	Major MR/P fimbria protein precursor	1	1	590	590	590
podJ	agona.fa.ltag_02798	Polar organelle development protein	1	1	965	965	965
pvuIIM	agona.fa.ltag_01566	Modification methylase PvuII	1	1	968	968	968
rpsK	agona.fa.ltag_00411	30S ribosomal protein S11	1	1	389	389	389
xerD_4	agona.fa.ltag_04470	Tyrosine recombinase XerD	1	1	1028	1028	1028
yjbM	agona.fa.ltag_03681	GTP pyrophosphokinase YjbM	1	1	989	989	989

## Sheet: Anatum
Gene	anatum.fa.pfx	Annotation	No. isolates	No. sequences	Min group size nuc	Max group size nuc	Avg group size nuc
bspRIM	anatum.fa.ltag_04063	Modification methylase BspRI	1	1	1202	1202	1202
dam_2	anatum.fa.ltag_04059	DNA adenine methylase	1	1	857	857	857
group_1226	anatum.fa.ltag_00230	hypothetical protein	1	1	212	212	212
group_149	anatum.fa.ltag_03905	hypothetical protein	1	1	134	134	134
group_1544	anatum.fa.ltag_02379	hypothetical protein	1	1	227	227	227
group_1546	anatum.fa.ltag_02380	hypothetical protein	1	1	194	194	194
group_1548	anatum.fa.ltag_02381	putative transcriptional regulator	1	1	266	266	266
group_234	anatum.fa.ltag_02307	glycine radical enzyme activase, YjjW family	1	1	167	167	167
group_2895	anatum.fa.ltag_00229	Acyltransferase family protein	1	1	1133	1133	1133
group_2896	anatum.fa.ltag_00231	Caudovirales tail fibre assembly protein	1	1	575	575	575
group_2898	anatum.fa.ltag_00244	hypothetical protein	1	1	545	545	545
group_2899	anatum.fa.ltag_00245	hypothetical protein	1	1	512	512	512
group_2900	anatum.fa.ltag_00246	putative phage head-tail adaptor	1	1	413	413	413
group_2901	anatum.fa.ltag_00247	Phage gp6-like head-tail connector protein	1	1	323	323	323
group_2903	anatum.fa.ltag_00255	hypothetical protein	1	1	227	227	227
group_2904	anatum.fa.ltag_00263	hypothetical protein	1	1	857	857	857
group_2905	anatum.fa.ltag_00264	hypothetical protein	1	1	6164	6164	6164
group_2906	anatum.fa.ltag_00265	hypothetical protein	1	1	1955	1955	1955
group_2907	anatum.fa.ltag_00266	hypothetical protein	1	1	473	473	473
group_2908	anatum.fa.ltag_00267	DNA-binding transcriptional regulator Nlp	1	1	206	206	206
group_2911	anatum.fa.ltag_00270	Integrase	1	1	884	884	884
intS_2	anatum.fa.ltag_00271	Putative prophage CPS-53 integrase	1	1	1262	1262	1262
fliC_1	anatum.fa.ltag_00314	Phase 1-I flagellin	1	1	1235	1235	1235
group_2916	anatum.fa.ltag_00413	hypothetical protein	1	1	293	293	293
group_2920	anatum.fa.ltag_00725	hypothetical protein	1	1	146	146	146
group_2922	anatum.fa.ltag_00995	hypothetical protein	1	1	203	203	203
group_2923	anatum.fa.ltag_01039	hypothetical protein	1	1	671	671	671
dinB_1	anatum.fa.ltag_01040	DNA polymerase IV	1	1	1031	1031	1031
group_2925	anatum.fa.ltag_01042	hypothetical protein	1	1	281	281	281
group_2926	anatum.fa.ltag_01043	hypothetical protein	1	1	386	386	386
group_2927	anatum.fa.ltag_01044	hypothetical protein	1	1	923	923	923
group_2928	anatum.fa.ltag_01045	Antitermination protein	1	1	830	830	830
group_2931	anatum.fa.ltag_01060	hypothetical protein	1	1	731	731	731
group_2932	anatum.fa.ltag_01062	hypothetical protein	1	1	707	707	707
group_2942	anatum.fa.ltag_01253	hypothetical protein	1	1	356	356	356
group_2946	anatum.fa.ltag_01257	Phage tail assembly chaperone	1	1	368	368	368
group_2947	anatum.fa.ltag_01261	putative phage head-tail adaptor	1	1	350	350	350
group_2948	anatum.fa.ltag_01262	hypothetical protein	1	1	326	326	326
group_2949	anatum.fa.ltag_01263	Carbohydrate binding domain protein	1	1	1043	1043	1043
group_2950	anatum.fa.ltag_01264	phage portal protein, HK97 family	1	1	1355	1355	1355
group_2951	anatum.fa.ltag_01265	phage major capsid protein, HK97 family	1	1	1934	1934	1934
group_2952	anatum.fa.ltag_01266	Phage terminase-like protein, large subunit	1	1	1658	1658	1658
group_2953	anatum.fa.ltag_01267	Terminase small subunit	1	1	494	494	494
group_2954	anatum.fa.ltag_01268	hypothetical protein	1	1	305	305	305
group_2955	anatum.fa.ltag_01269	hypothetical protein	1	1	653	653	653
group_2956	anatum.fa.ltag_01270	mycofactocin system glycosyltransferase	1	1	1457	1457	1457
group_2957	anatum.fa.ltag_01271	hypothetical protein	1	1	773	773	773
group_2958	anatum.fa.ltag_01272	hypothetical protein	1	1	335	335	335
group_2959	anatum.fa.ltag_01273	hypothetical protein	1	1	545	545	545
group_2960	anatum.fa.ltag_01276	Bacteriophage lysis protein	1	1	467	467	467
rrrD_1	anatum.fa.ltag_01278	Lysozyme RrrD	1	1	542	542	542
group_2962	anatum.fa.ltag_01279	hypothetical protein	1	1	314	314	314
group_2967	anatum.fa.ltag_01286	hypothetical protein	1	1	809	809	809
group_2968	anatum.fa.ltag_01287	hypothetical protein	1	1	452	452	452
group_2977	anatum.fa.ltag_01356	hypothetical protein	1	1	1106	1106	1106
group_2979	anatum.fa.ltag_01362	putative protein containing a TIR (Toll-Interleukin 1-resistance) domain protein	1	1	911	911	911
group_2980	anatum.fa.ltag_01363	hypothetical protein	1	1	509	509	509
group_2981	anatum.fa.ltag_01364	hypothetical protein	1	1	836	836	836
group_2982	anatum.fa.ltag_01365	hypothetical protein	1	1	275	275	275
group_2983	anatum.fa.ltag_01366	hypothetical protein	1	1	530	530	530
group_2984	anatum.fa.ltag_01367	hypothetical protein	1	1	869	869	869
group_2985	anatum.fa.ltag_01368	hypothetical protein	1	1	962	962	962
group_2986	anatum.fa.ltag_01369	hypothetical protein	1	1	203	203	203
group_2987	anatum.fa.ltag_01370	hypothetical protein	1	1	563	563	563
group_2988	anatum.fa.ltag_01371	hypothetical protein	1	1	680	680	680
group_2989	anatum.fa.ltag_01372	hypothetical protein	1	1	479	479	479
group_2991	anatum.fa.ltag_01374	putative NTPase (NACHT family)	1	1	1838	1838	1838
group_2992	anatum.fa.ltag_01375	DNA binding protein, nucleoid-associated	1	1	242	242	242
group_2993	anatum.fa.ltag_01377	hypothetical protein	1	1	296	296	296
group_2994	anatum.fa.ltag_01378	hypothetical protein	1	1	290	290	290
group_2995	anatum.fa.ltag_01379	putative transcriptional regulator	1	1	209	209	209
group_2996	anatum.fa.ltag_01380	hypothetical protein	1	1	860	860	860
intA_1	anatum.fa.ltag_01381	Prophage CP4-57 integrase	1	1	1241	1241	1241
group_2998	anatum.fa.ltag_01382	hypothetical protein	1	1	212	212	212
group_2999	anatum.fa.ltag_01418	hypothetical protein	1	1	296	296	296
group_3001	anatum.fa.ltag_01526	hypothetical protein	1	1	515	515	515
oadG_1	anatum.fa.ltag_01527	Oxaloacetate decarboxylase gamma chain	1	1	245	245	245
group_3014	anatum.fa.ltag_01955	putative transposase OrfB	1	1	866	866	866
intA_2	anatum.fa.ltag_01956	Prophage CP4-57 integrase	1	1	275	275	275
group_3016	anatum.fa.ltag_01980	Saf-pilin pilus formation protein SafA	1	1	497	497	497
group_3017	anatum.fa.ltag_01982	hypothetical protein	1	1	242	242	242
group_3019	anatum.fa.ltag_01987	SMI1 / KNR4 family protein	1	1	521	521	521
group_3026	anatum.fa.ltag_02218	hypothetical protein	1	1	515	515	515
ileS	anatum.fa.ltag_02227	Isoleucine--tRNA ligase	1	1	2855	2855	2855
hsdS	anatum.fa.ltag_02349	Type I restriction enzyme EcoKI specificity protein	1	1	1520	1520	1520
group_3034	anatum.fa.ltag_02376	hypothetical protein	1	1	911	911	911
group_3035	anatum.fa.ltag_02377	hypothetical protein	1	1	866	866	866
traC_1	anatum.fa.ltag_02378	DNA primase TraC	1	1	2333	2333	2333
group_3037	anatum.fa.ltag_02382	hypothetical protein	1	1	743	743	743
group_3038	anatum.fa.ltag_02383	DNA-binding transcriptional regulator	1	1	239	239	239
group_3039	anatum.fa.ltag_02384	Phage polarity suppression protein (Psu)	1	1	566	566	566
group_3040	anatum.fa.ltag_02386	hypothetical protein	1	1	941	941	941
group_3041	anatum.fa.ltag_02387	hypothetical protein	1	1	455	455	455
intA_3	anatum.fa.ltag_02388	Prophage CP4-57 integrase	1	1	1268	1268	1268
group_3043	anatum.fa.ltag_02481	hypothetical protein	1	1	629	629	629
group_3046	anatum.fa.ltag_02698	hypothetical protein	1	1	209	209	209
group_3047	anatum.fa.ltag_02816	PIN domain protein	1	1	374	374	374
group_3048	anatum.fa.ltag_02817	Ribbon-helix-helix protein, copG family	1	1	242	242	242
intA_4	anatum.fa.ltag_02990	Prophage CP4-57 integrase	1	1	239	239	239
yicL	anatum.fa.ltag_03057	putative inner membrane transporter YicL	1	1	311	311	311
group_3058	anatum.fa.ltag_03067	hypothetical protein	1	1	131	131	131
group_3062	anatum.fa.ltag_03770	hypothetical protein	1	1	221	221	221
ygbT	anatum.fa.ltag_03869	CRISPR-associated endonuclease Cas1	1	1	965	965	965
group_3067	anatum.fa.ltag_03902	hypothetical protein	1	1	194	194	194
group_3068	anatum.fa.ltag_04030	hypothetical protein	1	1	311	311	311
group_3072	anatum.fa.ltag_04049	hypothetical protein	1	1	1226	1226	1226
xerD_3	anatum.fa.ltag_04050	Tyrosine recombinase XerD	1	1	1016	1016	1016
group_3074	anatum.fa.ltag_04051	Bacteriophage CI repressor helix-turn-helix domain protein	1	1	632	632	632
group_3075	anatum.fa.ltag_04053	Phage regulatory protein CII (CP76)	1	1	509	509	509
group_3076	anatum.fa.ltag_04054	hypothetical protein	1	1	275	275	275
group_3077	anatum.fa.ltag_04055	hypothetical protein	1	1	194	194	194
group_3078	anatum.fa.ltag_04056	hypothetical protein	1	1	341	341	341
group_3079	anatum.fa.ltag_04057	hypothetical protein	1	1	227	227	227
group_3080	anatum.fa.ltag_04058	DksA-like zinc finger domain containing protein	1	1	227	227	227
group_3082	anatum.fa.ltag_04060	Bacteriophage replication gene A protein (GPA)	1	1	2393	2393	2393
group_3083	anatum.fa.ltag_04061	hypothetical protein	1	1	227	227	227
group_3084	anatum.fa.ltag_04062	hypothetical protein	1	1	188	188	188
group_3086	anatum.fa.ltag_04064	Restriction endonuclease NotI	1	1	905	905	905
group_3087	anatum.fa.ltag_04065	portal vertex protein	1	1	1034	1034	1034
group_3088	anatum.fa.ltag_04067	capsid-scaffolding protein	1	1	833	833	833
group_3089	anatum.fa.ltag_04068	capsid protein	1	1	1067	1067	1067
group_3090	anatum.fa.ltag_04069	terminase endonuclease subunit	1	1	650	650	650
group_3091	anatum.fa.ltag_04070	Phage head completion protein (GPL)	1	1	464	464	464
group_3092	anatum.fa.ltag_04071	Phage Tail Protein X	1	1	203	203	203
group_3093	anatum.fa.ltag_04072	hypothetical protein	1	1	215	215	215
group_3095	anatum.fa.ltag_04074	hypothetical protein	1	1	374	374	374
group_3096	anatum.fa.ltag_04075	phage lysis regulatory protein, LysB family	1	1	428	428	428
group_3097	anatum.fa.ltag_04076	P2 phage tail completion protein R (GpR)	1	1	431	431	431
group_3098	anatum.fa.ltag_04077	phage virion morphogenesis protein	1	1	446	446	446
group_3099	anatum.fa.ltag_04078	phage baseplate assembly protein V	1	1	578	578	578
group_3100	anatum.fa.ltag_04079	baseplate wedge subunit	1	1	359	359	359
group_3101	anatum.fa.ltag_04080	baseplate assembly protein	1	1	908	908	908
group_3102	anatum.fa.ltag_04081	phage tail protein I	1	1	605	605	605
group_3104	anatum.fa.ltag_04083	major tail sheath protein	1	1	1172	1172	1172
group_3105	anatum.fa.ltag_04084	major tail tube protein	1	1	515	515	515
group_3106	anatum.fa.ltag_04085	Phage tail protein E	1	1	302	302	302
group_3107	anatum.fa.ltag_04086	phage tail tape measure protein, TP901 family, core region	1	1	2807	2807	2807
group_3108	anatum.fa.ltag_04087	Phage protein U	1	1	485	485	485
group_3109	anatum.fa.ltag_04088	tail protein	1	1	1100	1100	1100
group_3111	anatum.fa.ltag_04241	outer membrane protein RatA	1	1	5588	5588	5588
icsA_2	anatum.fa.ltag_04243	Outer membrane protein IcsA autotransporter precursor	1	1	5927	5927	5927
group_320	anatum.fa.ltag_00359	hypothetical protein	1	1	143	143	143
group_489	anatum.fa.ltag_01780	hypothetical protein	1	1	206	206	206
xylA_2	anatum.fa.ltag_03168	Xylose isomerase	1	1	593	593	593
group_697	anatum.fa.ltag_03113	lipopolysaccharide core biosynthesis protein	1	1	236	236	236
group_74	anatum.fa.ltag_00408	Bacteriophage tail assembly protein	1	1	236	236	236
group_835	anatum.fa.ltag_00145	sugar transferase, PEP-CTERM/EpsH1 system associated	1	1	494	494	494
hin_2	anatum.fa.ltag_04082	DNA-invertase hin	1	1	557	557	557
hns_2	anatum.fa.ltag_01373	Pathogenesis protein KcpA	1	1	398	398	398
mgtA_2	anatum.fa.ltag_02419	Magnesium-transporting ATPase, P-type 1	1	1	230	230	230
mobA_1	anatum.fa.ltag_01361	DNA strand transferase	1	1	1502	1502	1502
ompC_3	anatum.fa.ltag_04486	Porin OmpC	1	1	137	137	137
pemI	anatum.fa.ltag_00268	Antitoxin PemI	1	1	257	257	257
pemK	anatum.fa.ltag_00269	mRNA interferase PemK	1	1	332	332	332
rrrD_2	anatum.fa.ltag_04073	Lysozyme RrrD	1	1	509	509	509

## Sheet: Bovismorbificans
Gene	bovis.fa.pfx	Annotation	No. isolates	No. sequences	Min group size nuc	Max group size nuc	Avg group size nuc
cbeA_1	bovis.fa.ltag_00214	Antitoxin YeeU	1	1	371	371	371
cbeA_2	bovis.fa.ltag_00215	Antitoxin YeeU	1	1	368	368	368
cbtA	bovis.fa.ltag_00212	Toxin YeeV	1	1	494	494	494
epsE_2	bovis.fa.ltag_00089	Type II traffic warden ATPase	1	1	632	632	632
group_3119	bovis.fa.ltag_00209	hypothetical protein	1	1	845	845	845
group_3120	bovis.fa.ltag_00211	hypothetical protein	1	1	491	491	491
group_3122	bovis.fa.ltag_00213	hypothetical protein	1	1	644	644	644
group_3125	bovis.fa.ltag_00216	hypothetical protein	1	1	221	221	221
group_3126	bovis.fa.ltag_00221	Saf-pilin pilus formation protein SafA	1	1	494	494	494
group_3128	bovis.fa.ltag_00247	hypothetical protein	1	1	305	305	305
group_3129	bovis.fa.ltag_00248	hypothetical protein	1	1	362	362	362
group_3130	bovis.fa.ltag_00249	hypothetical protein	1	1	536	536	536
group_3131	bovis.fa.ltag_00250	hypothetical protein	1	1	824	824	824
group_3132	bovis.fa.ltag_00251	hypothetical protein	1	1	362	362	362
group_3133	bovis.fa.ltag_00252	hypothetical protein	1	1	377	377	377
group_3134	bovis.fa.ltag_00253	hypothetical protein	1	1	308	308	308
group_3135	bovis.fa.ltag_00254	DNA polymerase III subunit epsilon	1	1	890	890	890
prtR	bovis.fa.ltag_00255	Pyocin repressor protein	1	1	686	686	686
group_3137	bovis.fa.ltag_00256	hypothetical protein	1	1	248	248	248
group_3138	bovis.fa.ltag_00257	hypothetical protein	1	1	557	557	557
group_3139	bovis.fa.ltag_00258	hypothetical protein	1	1	338	338	338
group_3140	bovis.fa.ltag_00259	Bacterial regulatory proteins, gntR family	1	1	911	911	911
group_3141	bovis.fa.ltag_00260	phage N-6-adenine-methyltransferase	1	1	653	653	653
lexA_1	bovis.fa.ltag_00261	LexA repressor	1	1	326	326	326
rusA	bovis.fa.ltag_00262	Crossover junction endodeoxyribonuclease RusA	1	1	389	389	389
group_3144	bovis.fa.ltag_00263	KilA-N domain protein	1	1	797	797	797
group_3145	bovis.fa.ltag_00264	hypothetical protein	1	1	989	989	989
group_3146	bovis.fa.ltag_00266	hypothetical protein	1	1	242	242	242
group_3147	bovis.fa.ltag_00267	phage holin, lambda family	1	1	335	335	335
group_3148	bovis.fa.ltag_00269	hypothetical protein	1	1	392	392	392
group_3149	bovis.fa.ltag_00270	HNH endonuclease	1	1	350	350	350
group_3153	bovis.fa.ltag_00277	Phage gp6-like head-tail connector protein	1	1	323	323	323
group_3158	bovis.fa.ltag_00286	hypothetical protein	1	1	494	494	494
group_3163	bovis.fa.ltag_00293	hypothetical protein	1	1	1532	1532	1532
group_3164	bovis.fa.ltag_00294	Caudovirales tail fibre assembly protein	1	1	587	587	587
group_3165	bovis.fa.ltag_00295	Caudovirales tail fibre assembly protein	1	1	407	407	407
hin_1	bovis.fa.ltag_00297	DNA-invertase hin	1	1	563	563	563
group_3167	bovis.fa.ltag_00298	hypothetical protein	1	1	332	332	332
intA_1	bovis.fa.ltag_00299	Prophage CP4-57 integrase	1	1	269	269	269
cusA	bovis.fa.ltag_00530	Cation efflux system protein CusA	1	1	242	242	242
group_3173	bovis.fa.ltag_00705	hypothetical protein	1	1	467	467	467
group_3174	bovis.fa.ltag_00717	hypothetical protein	1	1	515	515	515
group_3175	bovis.fa.ltag_00718	hypothetical protein	1	1	650	650	650
group_3176	bovis.fa.ltag_00792	hypothetical protein	1	1	221	221	221
xerD_1	bovis.fa.ltag_00824	Tyrosine recombinase XerD	1	1	1052	1052	1052
group_3179	bovis.fa.ltag_00825	hypothetical protein	1	1	680	680	680
group_3180	bovis.fa.ltag_00826	hypothetical protein	1	1	1028	1028	1028
group_3181	bovis.fa.ltag_00827	Bacteriophage CI repressor helix-turn-helix domain protein	1	1	593	593	593
group_3182	bovis.fa.ltag_00828	hypothetical protein	1	1	221	221	221
group_3183	bovis.fa.ltag_00833	hypothetical protein	1	1	230	230	230
group_3184	bovis.fa.ltag_00836	hypothetical protein	1	1	212	212	212
group_3185	bovis.fa.ltag_00841	IS1 transposase	1	1	377	377	377
group_3186	bovis.fa.ltag_00842	Transposase	1	1	275	275	275
group_3187	bovis.fa.ltag_00863	hypothetical protein	1	1	497	497	497
group_3188	bovis.fa.ltag_00966	50S ribosomal protein L22/unknown domain fusion protein	1	1	371	371	371
group_3189	bovis.fa.ltag_00967	hypothetical protein	1	1	1061	1061	1061
group_3192	bovis.fa.ltag_00975	hypothetical protein	1	1	320	320	320
group_3193	bovis.fa.ltag_00976	hypothetical protein	1	1	245	245	245
group_3194	bovis.fa.ltag_00977	hypothetical protein	1	1	1217	1217	1217
group_3195	bovis.fa.ltag_00978	hypothetical protein	1	1	326	326	326
group_3197	bovis.fa.ltag_00990	Phage DNA packaging protein Nu1	1	1	545	545	545
group_3198	bovis.fa.ltag_00991	Bacteriophage tail assembly protein	1	1	1934	1934	1934
group_3199	bovis.fa.ltag_00992	gpW	1	1	203	203	203
group_3200	bovis.fa.ltag_00993	phage portal protein, lambda family	1	1	1586	1586	1586
group_3202	bovis.fa.ltag_00995	Bacteriophage lambda head decoration protein D	1	1	347	347	347
group_3203	bovis.fa.ltag_00996	Phage major capsid protein E	1	1	1028	1028	1028
group_3204	bovis.fa.ltag_00997	hypothetical protein	1	1	374	374	374
group_3205	bovis.fa.ltag_00998	Phage Head-Tail Attachment	1	1	356	356	356
group_3206	bovis.fa.ltag_00999	Prophage minor tail protein Z (GPZ)	1	1	599	599	599
group_3207	bovis.fa.ltag_01000	Phage minor tail protein U	1	1	401	401	401
group_3208	bovis.fa.ltag_01001	Bacterial Ig-like domain (group 2)	1	1	752	752	752
group_3209	bovis.fa.ltag_01002	phage minor tail protein G	1	1	389	389	389
group_3210	bovis.fa.ltag_01003	phage tail assembly protein T	1	1	260	260	260
group_3220	bovis.fa.ltag_01541	hypothetical protein	1	1	632	632	632
group_3221	bovis.fa.ltag_01558	hypothetical protein	1	1	122	122	122
group_3228	bovis.fa.ltag_01827	DNA polymerase V subunit UmuC	1	1	338	338	338
group_3229	bovis.fa.ltag_01866	phosphate binding protein	1	1	1328	1328	1328
glk	bovis.fa.ltag_02354	Glucokinase	1	1	893	893	893
group_3244	bovis.fa.ltag_02463	hypothetical protein	1	1	290	290	290
group_3250	bovis.fa.ltag_02784	hypothetical protein	1	1	599	599	599
group_3251	bovis.fa.ltag_03191	hypothetical protein	1	1	347	347	347
group_3253	bovis.fa.ltag_03479	hypothetical protein	1	1	905	905	905
intA_3	bovis.fa.ltag_04265	Prophage CP4-57 integrase	1	1	1085	1085	1085
group_3262	bovis.fa.ltag_04268	hypothetical protein	1	1	1898	1898	1898
group_3263	bovis.fa.ltag_04269	hypothetical protein	1	1	209	209	209
hsdS	bovis.fa.ltag_04295	Type I restriction enzyme EcoKI specificity protein	1	1	1700	1700	1700
group_3268	bovis.fa.ltag_04344	hypothetical protein	1	1	689	689	689
casA	bovis.fa.ltag_02776	CRISPR-associated protein CasA/Cse1	1	1	1127	1127	1127
group_645	bovis.fa.ltag_02698	transcriptional regulator SirC	1	1	278	278	278
hcpD_2	bovis.fa.ltag_00411	Putative beta-lactamase HcpD precursor	1	1	500	500	500
group_92	bovis.fa.ltag_04048	Y_Y_Y domain protein	1	1	1058	1058	1058
sppA_1	bovis.fa.ltag_00994	Putative signal peptide peptidase SppA	1	1	1514	1514	1514
xylH	bovis.fa.ltag_01899	Xylose transport system permease protein XylH	1	1	182	182	182

## Sheet: Cholerasuis
Gene	choler.fa.pfx	Annotation	No. isolates	No. sequences	Min group size nuc	Max group size nuc	Avg group size nuc
acuR	choler.fa.ltag_02218	Transcriptional regulator AcuR	1	1	593	593	593
arnA_2	choler.fa.ltag_02322	Bifunctional polymyxin resistance protein ArnA	1	1	860	860	860
bepE_2	choler.fa.ltag_00365	Efflux pump membrane transporter BepE	1	1	740	740	740
bioH_1	choler.fa.ltag_03503	Pimelyl-[acyl-carrier protein] methyl ester esterase	1	1	353	353	353
clcB_1	choler.fa.ltag_01511	Voltage-gated ClC-type chloride channel ClcB	1	1	470	470	470
fruA_3	choler.fa.ltag_03842	EIIBC-Fru	1	1	521	521	521
gcl_2	choler.fa.ltag_00534	Glyoxylate carboligase	1	1	851	851	851
gltS_1	choler.fa.ltag_01194	Glutamate permease	1	1	1205	1205	1205
ddrA_2	choler.fa.ltag_00339	Diol dehydratase-reactivating factor large subunit	1	1	344	344	344
group_107	choler.fa.ltag_00999	hypothetical protein	1	1	1124	1124	1124
ccmH_2	choler.fa.ltag_03804	Cytochrome c-type biogenesis protein CcmH precursor	1	1	149	149	149
group_125	choler.fa.ltag_01683	Invasin	1	1	1010	1010	1010
group_169	choler.fa.ltag_00805	hypothetical protein	1	1	170	170	170
group_236	choler.fa.ltag_04555	hypothetical protein	1	1	401	401	401
group_287	choler.fa.ltag_01060	putative protein predicted to be involved in C-type cytochrome biogenesis	1	1	272	272	272
group_302	choler.fa.ltag_01630	Carboxylesterase family protein	1	1	437	437	437
group_307	choler.fa.ltag_01647	putative membrane protein	1	1	500	500	500
group_3269	choler.fa.ltag_00001	hypothetical protein	1	1	341	341	341
group_3270	choler.fa.ltag_00222	hypothetical protein	1	1	386	386	386
symE_1	choler.fa.ltag_00238	Putative endoribonuclease SymE	1	1	257	257	257
cfaE	choler.fa.ltag_00256	Colonization factor antigen I subunit E	1	1	1064	1064	1064
group_3274	choler.fa.ltag_00278	hypothetical protein	1	1	635	635	635
group_3275	choler.fa.ltag_00279	hypothetical protein	1	1	1175	1175	1175
group_3276	choler.fa.ltag_00280	hypothetical protein	1	1	461	461	461
group_3277	choler.fa.ltag_00281	hypothetical protein	1	1	521	521	521
group_3278	choler.fa.ltag_00282	hypothetical protein	1	1	233	233	233
group_3279	choler.fa.ltag_00284	hypothetical protein	1	1	626	626	626
group_3280	choler.fa.ltag_00285	hypothetical protein	1	1	176	176	176
group_3281	choler.fa.ltag_00286	hypothetical protein	1	1	293	293	293
ssb_1	choler.fa.ltag_00288	Helix-destabilizing protein	1	1	506	506	506
ddrA_1	choler.fa.ltag_00289	DNA damage response protein A	1	1	707	707	707
group_3284	choler.fa.ltag_00293	hypothetical protein	1	1	200	200	200
group_3285	choler.fa.ltag_00297	putative HTH-type transcriptional regulator	1	1	632	632	632
group_3290	choler.fa.ltag_00304	hypothetical protein	1	1	278	278	278
group_3291	choler.fa.ltag_00306	PUA domain (predicted RNA-binding domain)	1	1	872	872	872
group_3292	choler.fa.ltag_00307	NinF protein	1	1	176	176	176
group_3294	choler.fa.ltag_00311	Phage antitermination protein Q	1	1	518	518	518
group_3295	choler.fa.ltag_00314	phage holin, lambda family	1	1	323	323	323
group_3296	choler.fa.ltag_00315	Phage lysozyme	1	1	476	476	476
group_3297	choler.fa.ltag_00316	Bacteriophage lysis protein	1	1	437	437	437
group_3298	choler.fa.ltag_00317	T5orf172 domain protein	1	1	488	488	488
group_3299	choler.fa.ltag_00320	Bacteriophage terminase large (ATPase) subunit	1	1	1499	1499	1499
group_3300	choler.fa.ltag_00321	hypothetical protein	1	1	2165	2165	2165
group_3301	choler.fa.ltag_00322	Bacteriophage, scaffolding protein	1	1	911	911	911
group_3302	choler.fa.ltag_00323	coat protein	1	1	1295	1295	1295
group_3303	choler.fa.ltag_00324	hypothetical protein	1	1	236	236	236
group_3304	choler.fa.ltag_00325	P22 tail accessory factor	1	1	500	500	500
group_3305	choler.fa.ltag_00326	Phage stabilisation protein	1	1	1418	1418	1418
group_3306	choler.fa.ltag_00327	hypothetical protein	1	1	638	638	638
group_3307	choler.fa.ltag_00330	hypothetical protein	1	1	1352	1352	1352
group_3308	choler.fa.ltag_00331	hypothetical protein	1	1	1913	1913	1913
group_3309	choler.fa.ltag_00332	hypothetical protein	1	1	329	329	329
group_3310	choler.fa.ltag_00333	Head binding protein	1	1	1760	1760	1760
group_3311	choler.fa.ltag_00334	hypothetical protein	1	1	1454	1454	1454
yfdH_2	choler.fa.ltag_00570	hypothetical protein	1	1	164	164	164
group_3316	choler.fa.ltag_00762	hypothetical protein	1	1	638	638	638
group_3319	choler.fa.ltag_00969	hypothetical protein	1	1	932	932	932
group_3320	choler.fa.ltag_00970	hypothetical protein	1	1	473	473	473
group_3321	choler.fa.ltag_00971	transcriptional repressor DicA	1	1	467	467	467
group_3322	choler.fa.ltag_00972	hypothetical protein	1	1	227	227	227
group_3323	choler.fa.ltag_00974	hypothetical protein	1	1	836	836	836
group_3324	choler.fa.ltag_00975	Replication protein P	1	1	695	695	695
group_3325	choler.fa.ltag_00976	hypothetical protein	1	1	797	797	797
group_3329	choler.fa.ltag_00982	hypothetical protein	1	1	374	374	374
wrbA	choler.fa.ltag_01067	NAD(P)H dehydrogenase (quinone)	1	1	479	479	479
group_3335	choler.fa.ltag_01173	hypothetical protein	1	1	170	170	170
rluE	choler.fa.ltag_01187	Ribosomal large subunit pseudouridine synthase E	1	1	653	653	653
tetA_2	choler.fa.ltag_01189	Metal-tetracycline/H( ) antiporter	1	1	1007	1007	1007
tetR	choler.fa.ltag_01190	Tetracycline repressor protein class B from transposon Tn10	1	1	623	623	623
group_3339	choler.fa.ltag_01191	Helix-turn-helix domain protein	1	1	623	623	623
group_3340	choler.fa.ltag_01192	ACT domain-containing protein	1	1	386	386	386
group_3341	choler.fa.ltag_01193	Antibiotic biosynthesis monooxygenase	1	1	320	320	320
group_3343	choler.fa.ltag_01196	Site-specific recombinase XerD	1	1	1127	1127	1127
group_3344	choler.fa.ltag_01197	Excisionase-like protein	1	1	245	245	245
group_3345	choler.fa.ltag_01201	hypothetical protein	1	1	197	197	197
higA	choler.fa.ltag_01205	Antitoxin HigA	1	1	308	308	308
group_3347	choler.fa.ltag_01206	Phage-related protein	1	1	752	752	752
group_3348	choler.fa.ltag_01207	phage regulatory protein, Rha family	1	1	545	545	545
group_3349	choler.fa.ltag_01211	phage N-6-adenine-methyltransferase	1	1	653	653	653
group_3351	choler.fa.ltag_01216	hypothetical protein	1	1	437	437	437
group_3359	choler.fa.ltag_01231	putative transposase	1	1	1130	1130	1130
group_3368	choler.fa.ltag_01243	hypothetical protein	1	1	302	302	302
group_3369	choler.fa.ltag_01244	hypothetical protein	1	1	1232	1232	1232
group_3370	choler.fa.ltag_01247	hypothetical protein	1	1	683	683	683
group_3371	choler.fa.ltag_01248	hypothetical protein	1	1	683	683	683
group_3372	choler.fa.ltag_01249	Caudovirales tail fibre assembly protein	1	1	518	518	518
group_3373	choler.fa.ltag_01250	Helix-turn-helix domain of resolvase	1	1	236	236	236
group_3374	choler.fa.ltag_01251	hypothetical protein	1	1	239	239	239
group_3375	choler.fa.ltag_01252	hypothetical protein	1	1	308	308	308
group_3379	choler.fa.ltag_01256	hypothetical protein	1	1	353	353	353
nhoA	choler.fa.ltag_01589	N-hydroxyarylamine O-acetyltransferase	1	1	167	167	167
group_3391	choler.fa.ltag_01608	hypothetical protein	1	1	173	173	173
group_3392	choler.fa.ltag_01679	hypothetical protein	1	1	233	233	233
group_3393	choler.fa.ltag_01797	hypothetical protein	1	1	152	152	152
group_3394	choler.fa.ltag_01798	hypothetical protein	1	1	125	125	125
group_3395	choler.fa.ltag_01884	hypothetical protein	1	1	227	227	227
group_3400	choler.fa.ltag_01896	Phage integrase family protein	1	1	614	614	614
group_3401	choler.fa.ltag_01921	hypothetical protein	1	1	446	446	446
group_3402	choler.fa.ltag_01922	hypothetical protein	1	1	302	302	302
fliC_1	choler.fa.ltag_01981	Phase 1-I flagellin	1	1	1103	1103	1103
group_3404	choler.fa.ltag_02020	hypothetical protein	1	1	182	182	182
group_341	choler.fa.ltag_02718	VCBS repeat	1	1	4655	4655	4655
group_3414	choler.fa.ltag_02154	hypothetical protein	1	1	233	233	233
group_3415	choler.fa.ltag_02156	RHS repeat-associated core domain protein	1	1	689	689	689
rob_2	choler.fa.ltag_02219	Right origin-binding protein	1	1	416	416	416
group_342	choler.fa.ltag_02719	hypothetical protein	1	1	860	860	860
group_3421	choler.fa.ltag_02264	Caudovirales tail fibre assembly protein	1	1	404	404	404
group_3422	choler.fa.ltag_02472	hypothetical protein	1	1	152	152	152
group_3423	choler.fa.ltag_02534	hypothetical protein	1	1	233	233	233
group_3424	choler.fa.ltag_02618	Caudovirales tail fibre assembly protein	1	1	416	416	416
group_3425	choler.fa.ltag_02624	phage baseplate assembly protein V	1	1	755	755	755
group_3426	choler.fa.ltag_02625	putative phage-encoded protein	1	1	785	785	785
group_3427	choler.fa.ltag_02626	Phage anti-repressor protein	1	1	647	647	647
group_3428	choler.fa.ltag_02627	hypothetical protein	1	1	158	158	158
group_3429	choler.fa.ltag_02628	Mnt	1	1	377	377	377
group_3430	choler.fa.ltag_02629	hypothetical protein	1	1	335	335	335
group_3431	choler.fa.ltag_02630	hypothetical protein	1	1	1031	1031	1031
group_3432	choler.fa.ltag_02631	hypothetical protein	1	1	302	302	302
group_3433	choler.fa.ltag_02632	hypothetical protein	1	1	650	650	650
group_3434	choler.fa.ltag_02633	virion protein	1	1	1952	1952	1952
group_3435	choler.fa.ltag_02634	hypothetical protein	1	1	452	452	452
group_3436	choler.fa.ltag_02637	hypothetical protein	1	1	548	548	548
group_3441	choler.fa.ltag_02645	phage head morphogenesis protein, SPP1 gp7 family	1	1	608	608	608
group_3444	choler.fa.ltag_02649	phage regulatory protein, Rha family	1	1	524	524	524
group_3445	choler.fa.ltag_02650	Bacteriophage lysis protein	1	1	449	449	449
group_3449	choler.fa.ltag_02665	hypothetical protein	1	1	569	569	569
yfiC	choler.fa.ltag_02676	tRNA1(Val) (adenine(37)-N6)-methyltransferase	1	1	500	500	500
group_3452	choler.fa.ltag_02724	Transposase	1	1	302	302	302
group_3453	choler.fa.ltag_02725	putative transposase OrfB	1	1	653	653	653
group_3454	choler.fa.ltag_02726	hypothetical protein	1	1	227	227	227
group_3455	choler.fa.ltag_02727	hypothetical protein	1	1	959	959	959
group_3456	choler.fa.ltag_02728	ABC-type sugar transport system, periplasmic component	1	1	839	839	839
group_3457	choler.fa.ltag_02737	hypothetical protein	1	1	311	311	311
group_3458	choler.fa.ltag_02899	Cascade antiviral complex protein	1	1	530	530	530
group_3459	choler.fa.ltag_02900	hypothetical protein	1	1	191	191	191
group_3460	choler.fa.ltag_03026	hypothetical protein	1	1	203	203	203
group_3461	choler.fa.ltag_03179	Reverse transcriptase (RNA-dependent DNA polymerase)	1	1	764	764	764
group_3462	choler.fa.ltag_03180	hypothetical protein	1	1	185	185	185
group_3463	choler.fa.ltag_03184	Caudovirales tail fibre assembly protein	1	1	554	554	554
group_3464	choler.fa.ltag_03185	hypothetical protein	1	1	731	731	731
group_3465	choler.fa.ltag_03186	hypothetical protein	1	1	446	446	446
group_3466	choler.fa.ltag_03187	hypothetical protein	1	1	311	311	311
group_3467	choler.fa.ltag_03210	hypothetical protein	1	1	233	233	233
group_3468	choler.fa.ltag_03215	hypothetical protein	1	1	221	221	221
group_3469	choler.fa.ltag_03216	Bacteriophage CI repressor helix-turn-helix domain protein	1	1	581	581	581
group_3470	choler.fa.ltag_03217	hypothetical protein	1	1	566	566	566
xerD_2	choler.fa.ltag_03218	Tyrosine recombinase XerD	1	1	1037	1037	1037
group_3472	choler.fa.ltag_03219	hypothetical protein	1	1	1781	1781	1781
group_3473	choler.fa.ltag_03561	hypothetical protein	1	1	518	518	518
group_3474	choler.fa.ltag_03562	hypothetical protein	1	1	269	269	269
csbX	choler.fa.ltag_03594	Alpha-ketoglutarate permease	1	1	1007	1007	1007
xylA_2	choler.fa.ltag_03596	Xylose isomerase	1	1	953	953	953
rbsK_3	choler.fa.ltag_03598	Ribokinase	1	1	920	920	920
group_3480	choler.fa.ltag_03741	hypothetical protein	1	1	158	158	158
group_3481	choler.fa.ltag_03915	hypothetical protein	1	1	233	233	233
intS_2	choler.fa.ltag_04425	Putative prophage CPS-53 integrase	1	1	413	413	413
group_3486	choler.fa.ltag_04426	hypothetical protein	1	1	170	170	170
intS_3	choler.fa.ltag_04427	Putative prophage CPS-53 integrase	1	1	413	413	413
group_3488	choler.fa.ltag_04428	hypothetical protein	1	1	869	869	869
group_3489	choler.fa.ltag_04429	putative transcriptional regulator	1	1	203	203	203
group_3490	choler.fa.ltag_04430	hypothetical protein	1	1	254	254	254
group_3491	choler.fa.ltag_04431	Replicase family protein	1	1	848	848	848
group_3492	choler.fa.ltag_04432	hypothetical protein	1	1	413	413	413
group_3493	choler.fa.ltag_04434	hypothetical protein	1	1	671	671	671
group_3494	choler.fa.ltag_04435	Relaxase/Mobilisation nuclease domain protein	1	1	1268	1268	1268
group_3495	choler.fa.ltag_04436	hypothetical protein	1	1	437	437	437
group_3496	choler.fa.ltag_04437	hypothetical protein	1	1	185	185	185
group_3497	choler.fa.ltag_04438	hypothetical protein	1	1	365	365	365
group_3498	choler.fa.ltag_04439	DNA methylase	1	1	1271	1271	1271
group_3499	choler.fa.ltag_04440	putative ATP-binding protein involved in virulence	1	1	2087	2087	2087
group_35	choler.fa.ltag_00939	ComEC family competence protein	1	1	1079	1079	1079
group_3500	choler.fa.ltag_04441	hypothetical protein	1	1	641	641	641
group_3501	choler.fa.ltag_04442	hypothetical protein	1	1	1022	1022	1022
group_3502	choler.fa.ltag_04464	hypothetical protein	1	1	137	137	137
group_36	choler.fa.ltag_00938	putative transposase OrfB	1	1	683	683	683
group_362	choler.fa.ltag_03754	putative pyridoxal phosphate-dependent enzyme	1	1	194	194	194
group_397	choler.fa.ltag_02660	hypothetical protein	1	1	263	263	263
group_43	choler.fa.ltag_01889	Phage integrase family protein	1	1	329	329	329
group_433	choler.fa.ltag_00666	hypothetical protein	1	1	131	131	131
group_442	choler.fa.ltag_02669	integrase	1	1	902	902	902
araB_1	choler.fa.ltag_00046	Ribulokinase	1	1	266	266	266
leuO_1	choler.fa.ltag_00060	HTH-type transcriptional regulator LeuO	1	1	242	242	242
clpB_2	choler.fa.ltag_00219	Chaperone protein ClpB	1	1	926	926	926
actP_2	choler.fa.ltag_00368	Copper-transporting P-type ATPase	1	1	710	710	710
fdm	choler.fa.ltag_00618	Formaldehyde dismutase	1	1	182	182	182
tqsA_2	choler.fa.ltag_01502	Transport of quorum-sensing signal protein	1	1	467	467	467
gltR_1	choler.fa.ltag_01546	HTH-type transcriptional regulator GltR	1	1	383	383	383
group_570	choler.fa.ltag_01638	hypothetical protein	1	1	299	299	299
hyaB_2	choler.fa.ltag_01804	Hydrogenase-1 large chain	1	1	1316	1316	1316
appB_2	choler.fa.ltag_01811	Cytochrome bd-II oxidase subunit 2	1	1	224	224	224
group_621	choler.fa.ltag_00295	hypothetical protein	1	1	221	221	221
group_757	choler.fa.ltag_03049	hypothetical protein	1	1	212	212	212
fimD_4	choler.fa.ltag_03633	Outer membrane usher protein FimD precursor	1	1	311	311	311
garP	choler.fa.ltag_03687	D-galactarate permease	1	1	497	497	497
group_780	choler.fa.ltag_04161	hypothetical protein	1	1	1181	1181	1181
group_825	choler.fa.ltag_02564	hypothetical protein	1	1	797	797	797
group_860	choler.fa.ltag_00984	Bacteriophage tail assembly protein	1	1	821	821	821
pheC	choler.fa.ltag_01892	Cyclohexadienyl dehydratase precursor	1	1	485	485	485
oadG_2	choler.fa.ltag_00764	Oxaloacetate decarboxylase gamma chain	1	1	200	200	200
gudX_2	choler.fa.ltag_02925	Glucarate dehydratase-related protein	1	1	272	272	272
lsrA_1	choler.fa.ltag_04043	Autoinducer 2 import ATP-binding protein LsrA	1	1	806	806	806
mdtD_1	choler.fa.ltag_02140	Putative multidrug resistance protein MdtD	1	1	848	848	848
mglA_1	choler.fa.ltag_02214	Galactose/methyl galactoside import ATP-binding protein MglA	1	1	665	665	665
mppA_1	choler.fa.ltag_01254	Periplasmic murein peptide-binding protein precursor	1	1	1688	1688	1688
narZ_2	choler.fa.ltag_01585	Respiratory nitrate reductase 2 alpha chain	1	1	1082	1082	1082
pagP_1	choler.fa.ltag_00633	Lipid A palmitoyltransferase PagP precursor	1	1	239	239	239
prtR	choler.fa.ltag_00298	Pyocin repressor protein	1	1	215	215	215
rlmF_2	choler.fa.ltag_00822	Ribosomal RNA large subunit methyltransferase F	1	1	254	254	254
rna_1	choler.fa.ltag_00621	Ribonuclease I precursor	1	1	296	296	296
rpiR	choler.fa.ltag_03597	Als operon repressor	1	1	881	881	881
sbmA_1	choler.fa.ltag_00391	Peptide antibiotic transporter SbmA	1	1	338	338	338
sopA_1	choler.fa.ltag_02084	E3 ubiquitin-protein ligase SopA	1	1	758	758	758
sopB_2	choler.fa.ltag_01253	Plasmid partition protein B	1	1	1049	1049	1049
sspH2_2	choler.fa.ltag_02262	E3 ubiquitin-protein ligase sspH2	1	1	1685	1685	1685
tetA_3	choler.fa.ltag_02217	Metal-tetracycline/H( ) antiporter	1	1	227	227	227
yeiG_1	choler.fa.ltag_02223	S-formylglutathione hydrolase YeiG	1	1	233	233	233
ykfA	choler.fa.ltag_01255	putative murein peptide carboxypeptidase	1	1	1067	1067	1067
yoaB	choler.fa.ltag_03595	Putative transporter YoaB	1	1	146	146	146
yqjG_1	choler.fa.ltag_03239	Glutathionyl-hydroquinone reductase YqjG	1	1	194	194	194

## Sheet: Cubana
Gene	ORF's	Annotation	No. isolates	No. sequences	Min group size nuc	Max group size nuc	Avg group size nuc
ant1_1	cubana.fa.ltag_00103	Streptomycin 3''-adenylyltransferase	1	1	860	860	860
bm3R1_2	cubana.fa.ltag_02913	HTH-type transcriptional repressor Bm3R1	1	1	674	674	674
cyoA_2	cubana.fa.ltag_02909	Ubiquinol oxidase subunit 2 precursor	1	1	926	926	926
cyoB_2	cubana.fa.ltag_02908	Ubiquinol oxidase subunit 1	1	1	1997	1997	1997
cyoC_2	cubana.fa.ltag_02907	Cytochrome o ubiquinol oxidase subunit 3	1	1	617	617	617
cyoD_2	cubana.fa.ltag_02906	Cytochrome o ubiquinol oxidase protein CyoD	1	1	323	323	323
cysH_1	cubana.fa.ltag_03742	Phosphoadenosine phosphosulfate reductase	1	1	308	308	308
dinI_4	cubana.fa.ltag_03513	DNA-damage-inducible protein I	1	1	233	233	233
emrE_1	cubana.fa.ltag_00104	Methyl viologen resistance protein C	1	1	347	347	347
flu	cubana.fa.ltag_00752	Fluffing protein	1	1	3110	3110	3110
group_1679	cubana.fa.ltag_03564	Transposase	1	1	278	278	278
group_279	cubana.fa.ltag_00699	hypothetical protein	1	1	317	317	317
xerD_1	cubana.fa.ltag_00077	Tyrosine recombinase XerD	1	1	1157	1157	1157
group_3510	cubana.fa.ltag_00078	DNA binding domain, excisionase family	1	1	326	326	326
group_3520	cubana.fa.ltag_00091	hypothetical protein	1	1	437	437	437
group_3521	cubana.fa.ltag_00092	hypothetical protein	1	1	191	191	191
group_3522	cubana.fa.ltag_00093	hypothetical protein	1	1	269	269	269
group_3523	cubana.fa.ltag_00097	hypothetical protein	1	1	644	644	644
group_3524	cubana.fa.ltag_00098	hypothetical protein	1	1	1091	1091	1091
taqIM	cubana.fa.ltag_00099	Modification methylase TaqI	1	1	1829	1829	1829
hin	cubana.fa.ltag_00100	DNA-invertase hin	1	1	587	587	587
group_3527	cubana.fa.ltag_00101	Transposase DDE domain protein	1	1	1433	1433	1433
folP_1	cubana.fa.ltag_00105	Dihydropteroate synthase	1	1	839	839	839
group_3532	cubana.fa.ltag_00107	transposase/IS protein	1	1	785	785	785
group_3533	cubana.fa.ltag_00108	Transposase	1	1	1514	1514	1514
group_3534	cubana.fa.ltag_00109	Bacterial TniB protein	1	1	860	860	860
group_3535	cubana.fa.ltag_00110	Integrase core domain protein	1	1	1025	1025	1025
group_3536	cubana.fa.ltag_00111	hypothetical protein	1	1	1034	1034	1034
group_3538	cubana.fa.ltag_00493	hypothetical protein	1	1	323	323	323
group_3539	cubana.fa.ltag_00554	hypothetical protein	1	1	131	131	131
group_3540	cubana.fa.ltag_00560	Fimbrial, major and minor subunit	1	1	770	770	770
group_3541	cubana.fa.ltag_00563	hypothetical protein	1	1	713	713	713
group_3542	cubana.fa.ltag_00677	hypothetical protein	1	1	266	266	266
group_3544	cubana.fa.ltag_00737	hypothetical protein	1	1	1004	1004	1004
group_3545	cubana.fa.ltag_00738	hypothetical protein	1	1	932	932	932
group_3546	cubana.fa.ltag_00739	putative DNA helicase	1	1	2456	2456	2456
hsdR	cubana.fa.ltag_00740	Type-1 restriction enzyme R protein	1	1	3131	3131	3131
group_3548	cubana.fa.ltag_00741	putative nucleotidyltransferases	1	1	1385	1385	1385
hsdM	cubana.fa.ltag_00742	Type I restriction enzyme EcoKI M protein	1	1	1709	1709	1709
group_3550	cubana.fa.ltag_00743	hypothetical protein	1	1	1037	1037	1037
group_3551	cubana.fa.ltag_00744	hypothetical protein	1	1	521	521	521
group_3552	cubana.fa.ltag_00745	hypothetical protein	1	1	575	575	575
group_3553	cubana.fa.ltag_00746	putative transcriptional regulator	1	1	206	206	206
group_3554	cubana.fa.ltag_00747	hypothetical protein	1	1	635	635	635
group_3555	cubana.fa.ltag_00748	hypothetical protein	1	1	302	302	302
group_3556	cubana.fa.ltag_00749	hypothetical protein	1	1	596	596	596
group_3557	cubana.fa.ltag_00750	hypothetical protein	1	1	293	293	293
group_3558	cubana.fa.ltag_00751	hypothetical protein	1	1	686	686	686
group_3560	cubana.fa.ltag_00753	hypothetical protein	1	1	446	446	446
group_3561	cubana.fa.ltag_00754	hypothetical protein	1	1	245	245	245
group_3562	cubana.fa.ltag_00755	hypothetical protein	1	1	818	818	818
group_3563	cubana.fa.ltag_00756	DNA repair protein RadC	1	1	500	500	500
yfjZ	cubana.fa.ltag_00757	Putative antitoxin YfjZ	1	1	329	329	329
ykfI	cubana.fa.ltag_00758	Toxin YkfI	1	1	344	344	344
group_3566	cubana.fa.ltag_00759	hypothetical protein	1	1	833	833	833
group_3567	cubana.fa.ltag_00760	hypothetical protein	1	1	248	248	248
group_3568	cubana.fa.ltag_00934	hypothetical protein	1	1	194	194	194
group_3577	cubana.fa.ltag_01171	hypothetical protein	1	1	314	314	314
symE	cubana.fa.ltag_01172	Putative endoribonuclease SymE	1	1	275	275	275
group_3579	cubana.fa.ltag_01174	hypothetical protein	1	1	200	200	200
group_3580	cubana.fa.ltag_01180	Saf-pilin pilus formation protein SafA	1	1	500	500	500
group_3593	cubana.fa.ltag_01750	hypothetical protein	1	1	1586	1586	1586
group_3595	cubana.fa.ltag_01848	hypothetical protein	1	1	620	620	620
group_3597	cubana.fa.ltag_01899	hypothetical protein	1	1	269	269	269
group_3598	cubana.fa.ltag_01903	Bacteriophage Lambda NinG protein	1	1	434	434	434
group_3599	cubana.fa.ltag_01905	Phage antitermination protein Q	1	1	689	689	689
group_3600	cubana.fa.ltag_01907	hypothetical protein	1	1	188	188	188
group_3602	cubana.fa.ltag_01915	phage head morphogenesis protein, SPP1 gp7 family	1	1	608	608	608
group_3603	cubana.fa.ltag_01920	hypothetical protein	1	1	419	419	419
group_3604	cubana.fa.ltag_01923	hypothetical protein	1	1	551	551	551
group_3605	cubana.fa.ltag_01924	hypothetical protein	1	1	1151	1151	1151
group_3606	cubana.fa.ltag_01925	hypothetical protein	1	1	440	440	440
group_3607	cubana.fa.ltag_01926	hypothetical protein	1	1	452	452	452
group_3610	cubana.fa.ltag_01931	hypothetical protein	1	1	347	347	347
group_3612	cubana.fa.ltag_01933	phage baseplate assembly protein V	1	1	755	755	755
group_3613	cubana.fa.ltag_01938	RNase III inhibitor	1	1	809	809	809
group_3614	cubana.fa.ltag_01939	Bacteriophage tail assembly protein	1	1	575	575	575
group_3616	cubana.fa.ltag_01941	DNA binding domain, excisionase family	1	1	311	311	311
group_3617	cubana.fa.ltag_01942	hypothetical protein	1	1	224	224	224
group_3618	cubana.fa.ltag_01943	hypothetical protein	1	1	833	833	833
dinI_2	cubana.fa.ltag_01944	DNA-damage-inducible protein I	1	1	239	239	239
group_3623	cubana.fa.ltag_02016	hypothetical protein	1	1	125	125	125
sifA_1	cubana.fa.ltag_02105	Secreted effector protein SifA	1	1	1010	1010	1010
group_3625	cubana.fa.ltag_02375	hypothetical protein	1	1	620	620	620
group_3627	cubana.fa.ltag_02546	hypothetical protein	1	1	137	137	137
group_3635	cubana.fa.ltag_02755	hypothetical protein	1	1	149	149	149
group_3636	cubana.fa.ltag_02767	Phage integrase family protein	1	1	269	269	269
intA_3	cubana.fa.ltag_02895	Prophage CP4-57 integrase	1	1	638	638	638
group_3642	cubana.fa.ltag_02900	tyrosine recombinase XerC	1	1	881	881	881
group_3643	cubana.fa.ltag_02901	p28-like protein	1	1	752	752	752
group_3644	cubana.fa.ltag_02902	DNA mismatch repair protein	1	1	1991	1991	1991
intA_5	cubana.fa.ltag_02904	Prophage CP4-57 integrase	1	1	1268	1268	1268
emrB_1	cubana.fa.ltag_02910	Multidrug resistance protein B	1	1	1532	1532	1532
group_3655	cubana.fa.ltag_02914	hypothetical protein	1	1	476	476	476
group_3656	cubana.fa.ltag_02915	hypothetical protein	1	1	926	926	926
group_3657	cubana.fa.ltag_02916	putative transcriptional regulator	1	1	185	185	185
group_3658	cubana.fa.ltag_02917	hypothetical protein	1	1	587	587	587
group_3659	cubana.fa.ltag_02918	DksA-like zinc finger domain containing protein	1	1	209	209	209
group_3660	cubana.fa.ltag_02919	hypothetical protein	1	1	221	221	221
group_3662	cubana.fa.ltag_02921	TrbC/VIRB2 family protein	1	1	272	272	272
group_3664	cubana.fa.ltag_02923	P-type DNA transfer protein VirB5	1	1	728	728	728
group_3665	cubana.fa.ltag_02924	hypothetical protein	1	1	272	272	272
group_3666	cubana.fa.ltag_02925	TrbL/VirB6 plasmid conjugal transfer protein	1	1	1031	1031	1031
group_3667	cubana.fa.ltag_02926	hypothetical protein	1	1	140	140	140
group_3670	cubana.fa.ltag_02929	Type IV secretion system protein virB10	1	1	1304	1304	1304
group_3671	cubana.fa.ltag_02930	Type IV secretion system protein VirB11	1	1	1019	1019	1019
group_3672	cubana.fa.ltag_02931	hypothetical protein	1	1	206	206	206
group_3673	cubana.fa.ltag_02932	conjugative coupling factor TraD, SXT/TOL subfamily	1	1	1859	1859	1859
group_3674	cubana.fa.ltag_02933	hypothetical protein	1	1	746	746	746
traC_1	cubana.fa.ltag_02934	DNA primase TraC	1	1	947	947	947
group_3676	cubana.fa.ltag_02935	hypothetical protein	1	1	1040	1040	1040
group_3677	cubana.fa.ltag_02936	Type IV secretory pathway, VirB4 components	1	1	1811	1811	1811
group_3678	cubana.fa.ltag_02937	putative P-loop ATPase	1	1	1934	1934	1934
group_3679	cubana.fa.ltag_02938	hypothetical protein	1	1	875	875	875
group_3680	cubana.fa.ltag_02939	hypothetical protein	1	1	1367	1367	1367
group_3682	cubana.fa.ltag_02941	Protein of unknown function (Hypoth_ymh)	1	1	803	803	803
group_3683	cubana.fa.ltag_02942	hypothetical protein	1	1	482	482	482
group_3684	cubana.fa.ltag_02943	hypothetical protein	1	1	938	938	938
group_3685	cubana.fa.ltag_02944	hypothetical protein	1	1	263	263	263
group_3686	cubana.fa.ltag_02945	hypothetical protein	1	1	1361	1361	1361
group_3688	cubana.fa.ltag_02959	Integrase	1	1	884	884	884
group_3690	cubana.fa.ltag_02961	hypothetical protein	1	1	353	353	353
group_3691	cubana.fa.ltag_02962	DNA-binding transcriptional regulator Nlp	1	1	221	221	221
group_3692	cubana.fa.ltag_02963	hypothetical protein	1	1	473	473	473
group_3693	cubana.fa.ltag_02964	hypothetical protein	1	1	161	161	161
group_3694	cubana.fa.ltag_02965	hypothetical protein	1	1	1010	1010	1010
group_3696	cubana.fa.ltag_02967	hypothetical protein	1	1	2558	2558	2558
group_3697	cubana.fa.ltag_02968	hypothetical protein	1	1	2096	2096	2096
group_3698	cubana.fa.ltag_02969	helicase/secretion neighborhood putative DEAH-box helicase	1	1	5840	5840	5840
group_37	cubana.fa.ltag_00697	putative transposase OrfB	1	1	236	236	236
group_3708	cubana.fa.ltag_03093	hypothetical protein	1	1	296	296	296
group_3709	cubana.fa.ltag_03115	putative fimbrial biosynthesis regulatory protein	1	1	188	188	188
icsA_1	cubana.fa.ltag_03261	Outer membrane protein IcsA autotransporter precursor	1	1	9176	9176	9176
group_3712	cubana.fa.ltag_03349	hypothetical protein	1	1	146	146	146
xerD_3	cubana.fa.ltag_03499	Tyrosine recombinase XerD	1	1	1049	1049	1049
group_3715	cubana.fa.ltag_03500	hypothetical protein	1	1	338	338	338
group_3716	cubana.fa.ltag_03501	Bacteriophage CI repressor helix-turn-helix domain protein	1	1	845	845	845
group_3717	cubana.fa.ltag_03502	hypothetical protein	1	1	371	371	371
group_3719	cubana.fa.ltag_03504	hypothetical protein	1	1	200	200	200
group_3720	cubana.fa.ltag_03505	hypothetical protein	1	1	338	338	338
group_3721	cubana.fa.ltag_03506	hypothetical protein	1	1	233	233	233
group_3722	cubana.fa.ltag_03508	hypothetical protein	1	1	398	398	398
group_3723	cubana.fa.ltag_03509	hypothetical protein	1	1	272	272	272
group_3724	cubana.fa.ltag_03510	hypothetical protein	1	1	281	281	281
group_3725	cubana.fa.ltag_03512	hypothetical protein	1	1	182	182	182
group_3727	cubana.fa.ltag_03514	hypothetical protein	1	1	386	386	386
group_3728	cubana.fa.ltag_03515	hypothetical protein	1	1	362	362	362
group_3729	cubana.fa.ltag_03516	hypothetical protein	1	1	437	437	437
group_3732	cubana.fa.ltag_03521	capsid-scaffolding protein	1	1	854	854	854
group_3733	cubana.fa.ltag_03522	capsid protein	1	1	1073	1073	1073
group_3734	cubana.fa.ltag_03523	terminase endonuclease subunit	1	1	749	749	749
group_3736	cubana.fa.ltag_03525	Phage Tail Protein X	1	1	203	203	203
group_3744	cubana.fa.ltag_03536	Phage tail fibre repeat	1	1	2114	2114	2114
group_3745	cubana.fa.ltag_03538	major tail sheath protein	1	1	1187	1187	1187
group_3748	cubana.fa.ltag_03541	phage tail tape measure protein, TP901 family, core region	1	1	2444	2444	2444
group_3751	cubana.fa.ltag_03565	putative transposase OrfB	1	1	737	737	737
group_3753	cubana.fa.ltag_03701	hypothetical protein	1	1	176	176	176
group_3755	cubana.fa.ltag_03759	hypothetical protein	1	1	1091	1091	1091
group_3768	cubana.fa.ltag_03933	hypothetical protein	1	1	215	215	215
group_3842	cubana.fa.ltag_04022	hypothetical protein	1	1	368	368	368
group_3843	cubana.fa.ltag_04024	hypothetical protein	1	1	203	203	203
group_3844	cubana.fa.ltag_04025	tyrosine recombinase XerC	1	1	881	881	881
group_3845	cubana.fa.ltag_04026	DNA-binding transcriptional regulator Nlp	1	1	215	215	215
group_3846	cubana.fa.ltag_04027	hypothetical protein	1	1	461	461	461
group_3847	cubana.fa.ltag_04028	putative ATP-binding protein involved in virulence	1	1	2195	2195	2195
group_3848	cubana.fa.ltag_04030	hypothetical protein	1	1	1067	1067	1067
group_3851	cubana.fa.ltag_04036	hypothetical protein	1	1	137	137	137
group_3852	cubana.fa.ltag_04039	hypothetical protein	1	1	317	317	317
oadG_2	cubana.fa.ltag_04276	Oxaloacetate decarboxylase gamma chain	1	1	248	248	248
group_3854	cubana.fa.ltag_04568	CHAT domain protein	1	1	1034	1034	1034
group_39	cubana.fa.ltag_00698	putative transposase OrfB	1	1	389	389	389
ompN_2	cubana.fa.ltag_02887	Porin OmpN	1	1	470	470	470
group_883	cubana.fa.ltag_01434	hypothetical protein	1	1	125	125	125
yhjV_2	cubana.fa.ltag_02570	Inner membrane transport protein YhjV	1	1	125	125	125
higA_2	cubana.fa.ltag_02960	Antitoxin HigA	1	1	302	302	302
hpaIIM	cubana.fa.ltag_02966	Modification methylase HpaII	1	1	1187	1187	1187
intA_6	cubana.fa.ltag_02958	Prophage CP4-57 integrase	1	1	1262	1262	1262
intA_7	cubana.fa.ltag_04020	Prophage CP4-57 integrase	1	1	1259	1259	1259
mdtN_1	cubana.fa.ltag_02911	Multidrug resistance protein MdtN	1	1	1199	1199	1199
mdtP_1	cubana.fa.ltag_02912	Multidrug resistance outer membrane protein MdtP precursor	1	1	1499	1499	1499
nfsA_1	cubana.fa.ltag_01799	Oxygen-insensitive NADPH nitroreductase	1	1	173	173	173
ptlE	cubana.fa.ltag_02927	Pertussis toxin liberation protein E	1	1	683	683	683
rob_3	cubana.fa.ltag_02905	Right origin-binding protein	1	1	392	392	392
sopE	cubana.fa.ltag_01940	Toxin SopE	1	1	737	737	737
virB1	cubana.fa.ltag_02920	Type IV secretion system protein virB1	1	1	644	644	644
virB4	cubana.fa.ltag_02922	Type IV secretion system protein virB4	1	1	2747	2747	2747
virB9	cubana.fa.ltag_02928	Type IV secretion system protein virB9 precursor	1	1	890	890	890
vsr_2	cubana.fa.ltag_02970	Very short patch repair protein	1	1	413	413	413
yjjV_2	cubana.fa.ltag_02940	putative deoxyribonuclease YjjV	1	1	752	752	752

## Sheet: Give
Gene	give.fa.pfx	Annotation	No. isolates	No. sequences	Min group size nuc	Max group size nuc	Avg group size nuc
dcm_2	give.fa.ltag_03255	DNA-cytosine methyltransferase	1	1	1424	1424	1424
dpnA	give.fa.ltag_04137	Modification methylase DpnIIB	1	1	1052	1052	1052
ecoRIIR	give.fa.ltag_03254	Type-2 restriction enzyme EcoRII	1	1	1211	1211	1211
faeG	give.fa.ltag_03426	K88 pilin	1	1	782	782	782
fim_1	give.fa.ltag_03714	Fimbrial subunit type 1 precursor	1	1	179	179	179
fryC	give.fa.ltag_03233	PTS system fructose-like EIIC component 1	1	1	1247	1247	1247
group_160	give.fa.ltag_00360	hypothetical protein	1	1	221	221	221
group_262	give.fa.ltag_02411	Viral enhancin protein	1	1	830	830	830
cfaE	give.fa.ltag_00326	Colonization factor antigen I subunit E	1	1	1049	1049	1049
group_3856	give.fa.ltag_00332	hypothetical protein	1	1	368	368	368
group_3857	give.fa.ltag_00339	Saf-pilin pilus formation protein SafA	1	1	494	494	494
group_3858	give.fa.ltag_00340	hypothetical protein	1	1	233	233	233
group_3859	give.fa.ltag_00341	hypothetical protein	1	1	416	416	416
group_3860	give.fa.ltag_00343	hypothetical protein	1	1	263	263	263
group_3861	give.fa.ltag_00344	endoribonuclease SymE	1	1	233	233	233
group_3862	give.fa.ltag_00345	hypothetical protein	1	1	356	356	356
group_3863	give.fa.ltag_00346	hypothetical protein	1	1	419	419	419
group_3864	give.fa.ltag_00347	hypothetical protein	1	1	284	284	284
group_3865	give.fa.ltag_00348	hypothetical protein	1	1	275	275	275
group_3866	give.fa.ltag_00349	hypothetical protein	1	1	932	932	932
group_3867	give.fa.ltag_00351	type VI secretion system Vgr family protein	1	1	2189	2189	2189
group_3868	give.fa.ltag_00352	hypothetical protein	1	1	161	161	161
group_3869	give.fa.ltag_00353	hypothetical protein	1	1	374	374	374
group_3871	give.fa.ltag_00362	hypothetical protein	1	1	773	773	773
group_3877	give.fa.ltag_00439	Bacteriophage CII protein	1	1	323	323	323
group_3879	give.fa.ltag_00441	Replication protein P	1	1	692	692	692
group_3880	give.fa.ltag_00444	hypothetical protein	1	1	425	425	425
group_3881	give.fa.ltag_00445	hypothetical protein	1	1	284	284	284
group_3882	give.fa.ltag_00446	hypothetical protein	1	1	614	614	614
group_3883	give.fa.ltag_00447	transcriptional regulator, y4mF family	1	1	1145	1145	1145
group_3884	give.fa.ltag_00450	hypothetical protein	1	1	206	206	206
group_3890	give.fa.ltag_00510	tyrosine recombinase XerC	1	1	1019	1019	1019
group_3891	give.fa.ltag_00511	hypothetical protein	1	1	224	224	224
group_3892	give.fa.ltag_00512	hypothetical protein	1	1	182	182	182
group_3893	give.fa.ltag_00513	Siphovirus Gp157	1	1	554	554	554
group_3894	give.fa.ltag_00514	exonuclease VIII	1	1	2273	2273	2273
group_3895	give.fa.ltag_00515	hypothetical protein	1	1	245	245	245
group_3896	give.fa.ltag_00516	hypothetical protein	1	1	323	323	323
group_3897	give.fa.ltag_00517	hypothetical protein	1	1	278	278	278
group_3898	give.fa.ltag_00518	transcriptional repressor DicA	1	1	464	464	464
group_3899	give.fa.ltag_00519	hypothetical protein	1	1	575	575	575
group_3900	give.fa.ltag_00520	hypothetical protein	1	1	224	224	224
group_3901	give.fa.ltag_00521	hypothetical protein	1	1	980	980	980
dnaB_1	give.fa.ltag_00522	Replicative DNA helicase	1	1	1388	1388	1388
group_3903	give.fa.ltag_00523	hypothetical protein	1	1	680	680	680
group_3904	give.fa.ltag_00524	hypothetical protein	1	1	248	248	248
group_3905	give.fa.ltag_00525	Transcriptional activator, adenine-specific DNA methyltransferase	1	1	602	602	602
group_3906	give.fa.ltag_00526	hypothetical protein	1	1	338	338	338
group_3907	give.fa.ltag_00527	hypothetical protein	1	1	191	191	191
group_3908	give.fa.ltag_00528	hypothetical protein	1	1	596	596	596
group_3909	give.fa.ltag_00529	hypothetical protein	1	1	293	293	293
group_3910	give.fa.ltag_00530	hypothetical protein	1	1	578	578	578
group_3911	give.fa.ltag_00539	phage head morphogenesis protein, SPP1 gp7 family	1	1	617	617	617
group_3912	give.fa.ltag_00543	hypothetical protein	1	1	389	389	389
group_3913	give.fa.ltag_00547	hypothetical protein	1	1	563	563	563
group_3914	give.fa.ltag_00550	hypothetical protein	1	1	452	452	452
group_3915	give.fa.ltag_00555	hypothetical protein	1	1	332	332	332
group_3916	give.fa.ltag_00557	phage baseplate assembly protein V	1	1	752	752	752
group_3917	give.fa.ltag_00561	hypothetical protein	1	1	1532	1532	1532
group_3918	give.fa.ltag_00562	Caudovirales tail fibre assembly protein	1	1	518	518	518
group_3919	give.fa.ltag_00563	Bacteriophage tail assembly protein	1	1	638	638	638
group_3920	give.fa.ltag_00564	hypothetical protein	1	1	392	392	392
group_3921	give.fa.ltag_00565	hypothetical protein	1	1	647	647	647
group_3922	give.fa.ltag_00566	hypothetical protein	1	1	266	266	266
group_3923	give.fa.ltag_00727	hypothetical protein	1	1	164	164	164
group_3924	give.fa.ltag_00730	hypothetical protein	1	1	263	263	263
group_3925	give.fa.ltag_00767	hypothetical protein	1	1	200	200	200
group_3927	give.fa.ltag_01028	hypothetical protein	1	1	317	317	317
pipB2	give.fa.ltag_01029	Type III effector pipB2	1	1	1052	1052	1052
casC	give.fa.ltag_01184	CRISPR system Cascade subunit CasC	1	1	1058	1058	1058
group_3930	give.fa.ltag_01194	hypothetical protein	1	1	716	716	716
group_3931	give.fa.ltag_01195	hypothetical protein	1	1	146	146	146
group_3934	give.fa.ltag_01625	hypothetical protein	1	1	1079	1079	1079
group_3935	give.fa.ltag_01626	hypothetical protein	1	1	602	602	602
group_3936	give.fa.ltag_01627	transcriptional repressor DicA	1	1	377	377	377
group_3937	give.fa.ltag_01628	hypothetical protein	1	1	596	596	596
group_3938	give.fa.ltag_01629	hypothetical protein	1	1	833	833	833
group_3939	give.fa.ltag_01630	hypothetical protein	1	1	359	359	359
group_3940	give.fa.ltag_01631	hypothetical protein	1	1	521	521	521
group_3941	give.fa.ltag_01632	hypothetical protein	1	1	1322	1322	1322
group_3942	give.fa.ltag_01633	hypothetical protein	1	1	425	425	425
intA_1	give.fa.ltag_01634	Prophage CP4-57 integrase	1	1	1262	1262	1262
group_3945	give.fa.ltag_01828	hypothetical protein	1	1	542	542	542
group_3946	give.fa.ltag_01829	phosphate binding protein	1	1	374	374	374
group_3947	give.fa.ltag_01831	hypothetical protein	1	1	419	419	419
group_3948	give.fa.ltag_02124	hypothetical protein	1	1	149	149	149
group_3949	give.fa.ltag_02211	hypothetical protein	1	1	194	194	194
group_3950	give.fa.ltag_02256	hypothetical protein	1	1	650	650	650
group_3951	give.fa.ltag_02257	hypothetical protein	1	1	515	515	515
group_3952	give.fa.ltag_02267	hypothetical protein	1	1	164	164	164
group_3953	give.fa.ltag_02382	putative fimbrial-like adhesin protein	1	1	1268	1268	1268
group_3955	give.fa.ltag_02526	hypothetical protein	1	1	200	200	200
group_3956	give.fa.ltag_02717	intimin-like protein SinH	1	1	965	965	965
group_3957	give.fa.ltag_02719	outer membrane protein RatB	1	1	7319	7319	7319
group_3958	give.fa.ltag_02724	putative transposase OrfB	1	1	299	299	299
group_3959	give.fa.ltag_02865	hypothetical protein	1	1	458	458	458
group_3960	give.fa.ltag_02867	SEFIR domain protein	1	1	950	950	950
group_3961	give.fa.ltag_02868	hypothetical protein	1	1	434	434	434
group_3962	give.fa.ltag_02869	hypothetical protein	1	1	167	167	167
group_3963	give.fa.ltag_02870	hypothetical protein	1	1	923	923	923
group_3964	give.fa.ltag_02871	hypothetical protein	1	1	215	215	215
group_3965	give.fa.ltag_02872	hypothetical protein	1	1	335	335	335
group_3966	give.fa.ltag_02873	hypothetical protein	1	1	395	395	395
group_3967	give.fa.ltag_02874	cell envelope integrity inner membrane protein TolA	1	1	812	812	812
group_3968	give.fa.ltag_02875	hypothetical protein	1	1	131	131	131
group_3969	give.fa.ltag_02909	hypothetical protein	1	1	632	632	632
fryA_2	give.fa.ltag_03230	Multiphosphoryl transfer protein 1	1	1	2495	2495	2495
group_3973	give.fa.ltag_03232	putative peptidase	1	1	1082	1082	1082
fryB	give.fa.ltag_03234	Fructose-like phosphotransferase enzyme IIB component 1	1	1	326	326	326
group_3979	give.fa.ltag_03760	Transposase	1	1	491	491	491
group_3980	give.fa.ltag_03804	hypothetical protein	1	1	326	326	326
group_3981	give.fa.ltag_04114	hypothetical protein	1	1	839	839	839
group_3982	give.fa.ltag_04117	exonuclease	1	1	569	569	569
group_3983	give.fa.ltag_04118	hypothetical protein	1	1	335	335	335
group_3984	give.fa.ltag_04119	hypothetical protein	1	1	557	557	557
group_3985	give.fa.ltag_04120	hypothetical protein	1	1	530	530	530
group_3986	give.fa.ltag_04121	hypothetical protein	1	1	254	254	254
group_3987	give.fa.ltag_04122	hypothetical protein	1	1	185	185	185
group_3988	give.fa.ltag_04123	hypothetical protein	1	1	539	539	539
group_3989	give.fa.ltag_04124	hypothetical protein	1	1	827	827	827
group_3990	give.fa.ltag_04125	hypothetical protein	1	1	371	371	371
group_3991	give.fa.ltag_04126	putative HTH-type transcriptional regulator	1	1	434	434	434
group_3992	give.fa.ltag_04127	Helix-turn-helix	1	1	245	245	245
group_3993	give.fa.ltag_04128	hypothetical protein	1	1	551	551	551
group_3994	give.fa.ltag_04129	hypothetical protein	1	1	296	296	296
group_3995	give.fa.ltag_04130	hypothetical protein	1	1	977	977	977
group_3996	give.fa.ltag_04131	phage N-6-adenine-methyltransferase	1	1	878	878	878
rusA	give.fa.ltag_04132	Crossover junction endodeoxyribonuclease RusA	1	1	386	386	386
group_3998	give.fa.ltag_04133	putative phage-encoded protein	1	1	686	686	686
group_3999	give.fa.ltag_04134	hypothetical protein	1	1	995	995	995
group_4000	give.fa.ltag_04135	Phage antitermination protein Q	1	1	689	689	689
group_4001	give.fa.ltag_04136	hypothetical protein	1	1	662	662	662
group_4003	give.fa.ltag_04138	putative chitinase	1	1	374	374	374
group_4004	give.fa.ltag_04139	hypothetical protein	1	1	254	254	254
group_4005	give.fa.ltag_04140	hypothetical protein	1	1	341	341	341
group_4006	give.fa.ltag_04141	hypothetical protein	1	1	506	506	506
group_4007	give.fa.ltag_04142	Bacteriophage tail assembly protein	1	1	2117	2117	2117
group_4008	give.fa.ltag_04143	hypothetical protein	1	1	215	215	215
group_4009	give.fa.ltag_04144	phage portal protein, lambda family	1	1	1511	1511	1511
clpP1	give.fa.ltag_04145	ATP-dependent Clp protease proteolytic subunit 1	1	1	2102	2102	2102
group_4011	give.fa.ltag_04146	hypothetical protein	1	1	335	335	335
group_4012	give.fa.ltag_04147	Phage Head-Tail Attachment	1	1	356	356	356
group_4013	give.fa.ltag_04148	hypothetical protein	1	1	656	656	656
group_4014	give.fa.ltag_04149	hypothetical protein	1	1	554	554	554
group_4015	give.fa.ltag_04150	phage baseplate assembly protein V	1	1	617	617	617
group_4016	give.fa.ltag_04151	major tail sheath protein	1	1	1469	1469	1469
group_4017	give.fa.ltag_04152	major tail tube protein	1	1	506	506	506
group_4018	give.fa.ltag_04153	hypothetical protein	1	1	299	299	299
group_4019	give.fa.ltag_04154	hypothetical protein	1	1	1925	1925	1925
group_4020	give.fa.ltag_04155	Phage protein U	1	1	470	470	470
group_4021	give.fa.ltag_04156	Phage Tail Protein X	1	1	215	215	215
group_4022	give.fa.ltag_04157	tail protein	1	1	1118	1118	1118
group_4023	give.fa.ltag_04158	baseplate wedge subunit	1	1	353	353	353
group_4024	give.fa.ltag_04159	baseplate assembly protein	1	1	920	920	920
group_4025	give.fa.ltag_04160	phage tail protein I	1	1	563	563	563
group_4026	give.fa.ltag_04161	Phage tail fibre repeat	1	1	1778	1778	1778
group_4027	give.fa.ltag_04162	Caudovirales tail fibre assembly protein	1	1	425	425	425
dinI_4	give.fa.ltag_04163	DNA-damage-inducible protein I	1	1	242	242	242
group_4029	give.fa.ltag_04164	DNA polymerase V subunit UmuD	1	1	389	389	389
group_4030	give.fa.ltag_04165	hypothetical protein	1	1	161	161	161
group_4031	give.fa.ltag_04166	hypothetical protein	1	1	536	536	536
group_4032	give.fa.ltag_04167	anaerobic benzoate catabolism transcriptional regulator	1	1	350	350	350
group_4033	give.fa.ltag_04200	hypothetical protein	1	1	1187	1187	1187
group_667	give.fa.ltag_00997	hypothetical protein	1	1	443	443	443
assT_5	give.fa.ltag_03934	Arylsulfate sulfotransferase AssT precursor	1	1	458	458	458
lst	give.fa.ltag_01650	CMP-N-acetylneuraminate-beta-galactosamide-alpha-2,3-sialyltransferase	1	1	941	941	941
rhaS_1	give.fa.ltag_03229	L-rhamnose operon regulatory protein RhaS	1	1	854	854	854
yeaJ_1	give.fa.ltag_00765	Putative diguanylate cyclase YeaJ	1	1	692	692	692
ypdE	give.fa.ltag_03231	Aminopeptidase YpdE	1	1	1040	1040	1040

## Sheet: Heidelberg
Gene	heidel.fa.pfx	Annotation	No. isolates	No. sequences	Min group size nuc	Max group size nuc	Avg group size nuc
aes_2	heidel.fa.ltag_00988	Acetyl esterase	1	1	173	173	173
bla	heidel.fa.ltag_03796	Beta-lactamase TEM precursor	1	1	860	860	860
cfiA_3	heidel.fa.ltag_03708	2-oxoglutarate carboxylase large subunit	1	1	743	743	743
cmi	heidel.fa.ltag_03902	Microcin-M immunity protein	1	1	353	353	353
dehH1_2	heidel.fa.ltag_00831	Haloacetate dehalogenase H-1	1	1	392	392	392
dosC	heidel.fa.ltag_00821	Diguanylate cyclase DosC	1	1	836	836	836
group_209	heidel.fa.ltag_03293	putative hydrolase	1	1	350	350	350
group_250	heidel.fa.ltag_02004	hypothetical protein	1	1	440	440	440
group_4034	heidel.fa.ltag_00019	hypothetical protein	1	1	257	257	257
group_4037	heidel.fa.ltag_00322	hypothetical protein	1	1	314	314	314
group_4038	heidel.fa.ltag_00323	hypothetical protein	1	1	779	779	779
rapA_1	heidel.fa.ltag_00324	RNA polymerase-associated protein RapA	1	1	2825	2825	2825
group_4040	heidel.fa.ltag_00325	Type I restriction-modification system methyltransferase subunit	1	1	4922	4922	4922
group_4041	heidel.fa.ltag_00326	ATP-dependent helicase	1	1	6341	6341	6341
group_4048	heidel.fa.ltag_00733	hypothetical protein	1	1	434	434	434
group_4049	heidel.fa.ltag_00734	hypothetical protein	1	1	263	263	263
group_4050	heidel.fa.ltag_00735	hypothetical protein	1	1	209	209	209
group_4051	heidel.fa.ltag_00736	hypothetical protein	1	1	467	467	467
group_4052	heidel.fa.ltag_00737	hypothetical protein	1	1	173	173	173
group_4054	heidel.fa.ltag_00766	hypothetical protein	1	1	635	635	635
group_4055	heidel.fa.ltag_00767	hypothetical protein	1	1	179	179	179
group_4056	heidel.fa.ltag_00768	hypothetical protein	1	1	686	686	686
group_4057	heidel.fa.ltag_00769	hypothetical protein	1	1	263	263	263
group_4058	heidel.fa.ltag_00770	hypothetical protein	1	1	485	485	485
group_4059	heidel.fa.ltag_00771	hypothetical protein	1	1	626	626	626
group_4060	heidel.fa.ltag_00772	hypothetical protein	1	1	296	296	296
group_4061	heidel.fa.ltag_00774	ERF superfamily protein	1	1	617	617	617
group_4062	heidel.fa.ltag_00775	hypothetical protein	1	1	143	143	143
group_4063	heidel.fa.ltag_00776	hypothetical protein	1	1	188	188	188
group_4064	heidel.fa.ltag_00777	Lambda Phage CIII	1	1	158	158	158
group_4065	heidel.fa.ltag_00778	hypothetical protein	1	1	311	311	311
group_4066	heidel.fa.ltag_00779	hypothetical protein	1	1	236	236	236
group_4067	heidel.fa.ltag_00781	hypothetical protein	1	1	578	578	578
group_4070	heidel.fa.ltag_00785	Bacteriophage CII protein	1	1	278	278	278
group_4071	heidel.fa.ltag_00787	hypothetical protein	1	1	815	815	815
group_4072	heidel.fa.ltag_00790	hypothetical protein	1	1	332	332	332
group_4074	heidel.fa.ltag_00795	hypothetical protein	1	1	179	179	179
group_4075	heidel.fa.ltag_00800	Bacteriophage lysis protein	1	1	437	437	437
group_4076	heidel.fa.ltag_00801	phage regulatory protein, Rha family	1	1	686	686	686
group_4077	heidel.fa.ltag_00803	hypothetical protein	1	1	179	179	179
group_4078	heidel.fa.ltag_00809	hypothetical protein	1	1	209	209	209
group_4079	heidel.fa.ltag_00812	hypothetical protein	1	1	701	701	701
group_4080	heidel.fa.ltag_00814	hypothetical protein	1	1	692	692	692
group_4081	heidel.fa.ltag_00815	hypothetical protein	1	1	1295	1295	1295
group_4082	heidel.fa.ltag_00816	hypothetical protein	1	1	1997	1997	1997
group_4083	heidel.fa.ltag_00818	Mnt	1	1	254	254	254
rhtC_1	heidel.fa.ltag_00822	Threonine efflux protein	1	1	632	632	632
yliI_1	heidel.fa.ltag_01354	Soluble aldose sugar dehydrogenase YliI precursor	1	1	497	497	497
group_4088	heidel.fa.ltag_01403	hypothetical protein	1	1	467	467	467
sopD2	heidel.fa.ltag_01424	Salmonella outer protein D 2	1	1	959	959	959
dam_1	heidel.fa.ltag_01461	DNA adenine methylase	1	1	869	869	869
group_4092	heidel.fa.ltag_01467	hypothetical protein	1	1	434	434	434
group_4093	heidel.fa.ltag_01468	hypothetical protein	1	1	425	425	425
group_4094	heidel.fa.ltag_01473	Replication protein P	1	1	701	701	701
group_4095	heidel.fa.ltag_01475	hypothetical protein	1	1	533	533	533
group_4096	heidel.fa.ltag_01477	hypothetical protein	1	1	401	401	401
group_4097	heidel.fa.ltag_01478	hypothetical protein	1	1	644	644	644
group_4098	heidel.fa.ltag_01488	Bacteriophage lysis protein	1	1	494	494	494
group_4105	heidel.fa.ltag_01513	Bacteriophage tail assembly protein	1	1	434	434	434
sopE	heidel.fa.ltag_01514	Toxin SopE	1	1	722	722	722
group_4107	heidel.fa.ltag_01515	Transposase	1	1	1220	1220	1220
group_4108	heidel.fa.ltag_01516	hypothetical protein	1	1	425	425	425
group_4109	heidel.fa.ltag_01585	hypothetical protein	1	1	188	188	188
group_4111	heidel.fa.ltag_02007	hypothetical protein	1	1	176	176	176
group_4112	heidel.fa.ltag_02039	hypothetical protein	1	1	632	632	632
group_4113	heidel.fa.ltag_02173	hypothetical protein	1	1	173	173	173
group_4119	heidel.fa.ltag_02837	AIPR protein	1	1	1721	1721	1721
group_4120	heidel.fa.ltag_02838	hypothetical protein	1	1	1430	1430	1430
group_4124	heidel.fa.ltag_02843	putative phage-encoded protein	1	1	590	590	590
group_4129	heidel.fa.ltag_02966	intimin-like protein SinH	1	1	962	962	962
group_4156	heidel.fa.ltag_03305	hypothetical protein	1	1	182	182	182
mrpA_3	heidel.fa.ltag_03384	Major MR/P fimbria protein precursor	1	1	581	581	581
group_4173	heidel.fa.ltag_03749	hypothetical protein	1	1	563	563	563
group_4175	heidel.fa.ltag_03797	hypothetical protein	1	1	227	227	227
group_4176	heidel.fa.ltag_03798	hypothetical protein	1	1	320	320	320
group_4177	heidel.fa.ltag_03799	hypothetical protein	1	1	311	311	311
group_4178	heidel.fa.ltag_03800	hypothetical protein	1	1	491	491	491
group_4179	heidel.fa.ltag_03801	hypothetical protein	1	1	293	293	293
group_4180	heidel.fa.ltag_03802	hypothetical protein	1	1	203	203	203
group_4181	heidel.fa.ltag_03803	hypothetical protein	1	1	224	224	224
group_4182	heidel.fa.ltag_03804	hypothetical protein	1	1	200	200	200
group_4183	heidel.fa.ltag_03805	hypothetical protein	1	1	311	311	311
group_4184	heidel.fa.ltag_03806	hypothetical protein	1	1	176	176	176
group_4185	heidel.fa.ltag_03807	hypothetical protein	1	1	281	281	281
group_4186	heidel.fa.ltag_03808	hypothetical protein	1	1	605	605	605
group_4187	heidel.fa.ltag_03809	small toxic polypeptide	1	1	215	215	215
group_4188	heidel.fa.ltag_03810	hypothetical protein	1	1	203	203	203
group_4189	heidel.fa.ltag_03811	hypothetical protein	1	1	356	356	356
group_4190	heidel.fa.ltag_03812	hypothetical protein	1	1	452	452	452
group_4191	heidel.fa.ltag_03815	hypothetical protein	1	1	206	206	206
group_4192	heidel.fa.ltag_03816	hypothetical protein	1	1	944	944	944
group_4193	heidel.fa.ltag_03817	hypothetical protein	1	1	176	176	176
group_4194	heidel.fa.ltag_03818	ParB/RepB/Spo0J family partition protein	1	1	1184	1184	1184
group_4195	heidel.fa.ltag_03819	hypothetical protein	1	1	281	281	281
group_4196	heidel.fa.ltag_03820	hypothetical protein	1	1	278	278	278
group_4197	heidel.fa.ltag_03821	hypothetical protein	1	1	296	296	296
group_4198	heidel.fa.ltag_03822	hypothetical protein	1	1	437	437	437
group_4199	heidel.fa.ltag_03823	hypothetical protein	1	1	536	536	536
group_4200	heidel.fa.ltag_03824	hypothetical protein	1	1	368	368	368
group_4201	heidel.fa.ltag_03825	hypothetical protein	1	1	302	302	302
group_4202	heidel.fa.ltag_03826	hypothetical protein	1	1	284	284	284
group_4203	heidel.fa.ltag_03827	hypothetical protein	1	1	353	353	353
group_4204	heidel.fa.ltag_03828	hypothetical protein	1	1	122	122	122
group_4205	heidel.fa.ltag_03829	Nuclease-related domain protein	1	1	731	731	731
sppA_2	heidel.fa.ltag_03830	Putative signal peptide peptidase SppA	1	1	1181	1181	1181
group_4207	heidel.fa.ltag_03831	hypothetical protein	1	1	662	662	662
group_4208	heidel.fa.ltag_03832	hypothetical protein	1	1	1109	1109	1109
group_4209	heidel.fa.ltag_03833	conjugative coupling factor TraD, SXT/TOL subfamily	1	1	2084	2084	2084
group_4210	heidel.fa.ltag_03834	integrating conjugative element relaxase, PFGI-1 class	1	1	3146	3146	3146
group_4211	heidel.fa.ltag_03835	hypothetical protein	1	1	737	737	737
group_4212	heidel.fa.ltag_03836	hypothetical protein	1	1	485	485	485
group_4213	heidel.fa.ltag_03837	hypothetical protein	1	1	152	152	152
group_4214	heidel.fa.ltag_03838	hypothetical protein	1	1	800	800	800
group_4215	heidel.fa.ltag_03839	hypothetical protein	1	1	512	512	512
group_4216	heidel.fa.ltag_03840	conjugal pilus assembly protein TraF	1	1	1046	1046	1046
group_4217	heidel.fa.ltag_03841	conjugal transfer pilus assembly protein TraH	1	1	1415	1415	1415
group_4218	heidel.fa.ltag_03842	hypothetical protein	1	1	3953	3953	3953
group_4219	heidel.fa.ltag_03843	hypothetical protein	1	1	1289	1289	1289
group_4220	heidel.fa.ltag_03844	hypothetical protein	1	1	518	518	518
group_4221	heidel.fa.ltag_03845	conjugal transfer protein TrbN	1	1	539	539	539
dsbC_2	heidel.fa.ltag_03846	Thiol:disulfide interchange protein DsbC precursor	1	1	749	749	749
group_4223	heidel.fa.ltag_03847	hypothetical protein	1	1	392	392	392
group_4224	heidel.fa.ltag_03848	hypothetical protein	1	1	422	422	422
group_4225	heidel.fa.ltag_03849	hypothetical protein	1	1	611	611	611
group_4226	heidel.fa.ltag_03850	Protein-disulfide isomerase	1	1	809	809	809
dinB_3	heidel.fa.ltag_03851	DNA polymerase IV	1	1	1259	1259	1259
lexA_3	heidel.fa.ltag_03852	LexA repressor	1	1	434	434	434
group_4229	heidel.fa.ltag_03853	hypothetical protein	1	1	617	617	617
group_4230	heidel.fa.ltag_03854	hypothetical protein	1	1	356	356	356
group_4231	heidel.fa.ltag_03855	hypothetical protein	1	1	1166	1166	1166
group_4232	heidel.fa.ltag_03856	hypothetical protein	1	1	527	527	527
group_4233	heidel.fa.ltag_03857	hypothetical protein	1	1	407	407	407
group_4234	heidel.fa.ltag_03858	hypothetical protein	1	1	461	461	461
group_4235	heidel.fa.ltag_03859	hypothetical protein	1	1	230	230	230
group_4236	heidel.fa.ltag_03860	hypothetical protein	1	1	254	254	254
group_4237	heidel.fa.ltag_03861	hypothetical protein	1	1	407	407	407
group_4238	heidel.fa.ltag_03862	hypothetical protein	1	1	896	896	896
yhcR	heidel.fa.ltag_03863	Endonuclease YhcR precursor	1	1	515	515	515
dcm_2	heidel.fa.ltag_03864	DNA-cytosine methyltransferase	1	1	1427	1427	1427
group_4241	heidel.fa.ltag_03865	hypothetical protein	1	1	167	167	167
group_4242	heidel.fa.ltag_03866	putative transcriptional regulators containing the CopG/Arc/MetJ DNA-binding domain protein	1	1	1319	1319	1319
group_4243	heidel.fa.ltag_03867	hypothetical protein	1	1	203	203	203
group_4244	heidel.fa.ltag_03868	chromosome segregation protein SMC	1	1	1205	1205	1205
group_4245	heidel.fa.ltag_03869	hypothetical protein	1	1	818	818	818
pcoE	heidel.fa.ltag_03870	putative copper-binding protein PcoE precursor	1	1	434	434	434
silP	heidel.fa.ltag_03880	Silver exporting P-type ATPase	1	1	2402	2402	2402
group_4248	heidel.fa.ltag_03882	hypothetical protein	1	1	944	944	944
group_4249	heidel.fa.ltag_03883	hypothetical protein	1	1	281	281	281
group_4250	heidel.fa.ltag_03891	hypothetical protein	1	1	143	143	143
group_4251	heidel.fa.ltag_03892	putative restriction endonuclease	1	1	458	458	458
group_4252	heidel.fa.ltag_03893	hypothetical protein	1	1	371	371	371
group_4254	heidel.fa.ltag_03896	hypothetical protein	1	1	344	344	344
group_4255	heidel.fa.ltag_03897	hypothetical protein	1	1	254	254	254
group_4256	heidel.fa.ltag_03898	hypothetical protein	1	1	926	926	926
group_4258	heidel.fa.ltag_03903	hypothetical protein	1	1	302	302	302
group_4260	heidel.fa.ltag_03905	hypothetical protein	1	1	350	350	350
group_4261	heidel.fa.ltag_03907	hypothetical protein	1	1	926	926	926
group_4262	heidel.fa.ltag_03908	hypothetical protein	1	1	1556	1556	1556
group_4266	heidel.fa.ltag_03912	Transposase, TnpA family	1	1	428	428	428
group_4267	heidel.fa.ltag_03915	glutathione synthetase	1	1	1436	1436	1436
group_4269	heidel.fa.ltag_03997	hypothetical protein	1	1	539	539	539
intS_4	heidel.fa.ltag_04220	Putative prophage CPS-53 integrase	1	1	1163	1163	1163
group_4272	heidel.fa.ltag_04221	hypothetical protein	1	1	2717	2717	2717
group_4273	heidel.fa.ltag_04222	Phage polarity suppression protein (Psu)	1	1	572	572	572
group_4274	heidel.fa.ltag_04223	DNA-binding transcriptional regulator	1	1	500	500	500
group_4275	heidel.fa.ltag_04224	hypothetical protein	1	1	734	734	734
group_4276	heidel.fa.ltag_04225	putative transcriptional regulator	1	1	266	266	266
group_4277	heidel.fa.ltag_04226	Ash protein family protein	1	1	404	404	404
group_4278	heidel.fa.ltag_04227	hypothetical protein	1	1	287	287	287
group_4279	heidel.fa.ltag_04228	hypothetical protein	1	1	455	455	455
group_4280	heidel.fa.ltag_04229	hypothetical protein	1	1	320	320	320
traC_2	heidel.fa.ltag_04230	DNA primase TraC	1	1	2333	2333	2333
group_4285	heidel.fa.ltag_04288	hypothetical protein	1	1	134	134	134
xerD_3	heidel.fa.ltag_04520	Tyrosine recombinase XerD	1	1	980	980	980
group_4288	heidel.fa.ltag_04521	Helix-turn-helix domain protein	1	1	293	293	293
group_4289	heidel.fa.ltag_04522	Regulatory phage protein cox	1	1	272	272	272
group_4290	heidel.fa.ltag_04530	ATPase involved in DNA repair	1	1	2207	2207	2207
pglA_2	heidel.fa.ltag_01214	N,N'-diacetylbacillosaminyl-diphospho-undecaprenol alpha-1,3-N-acetylgalactosaminyltransferase	1	1	431	431	431
silE_3	heidel.fa.ltag_03904	Silver-binding protein SilE precursor	1	1	431	431	431
sptP_2	heidel.fa.ltag_03221	Secreted effector protein SptP	1	1	359	359	359
tnsA	heidel.fa.ltag_03911	Transposon Tn7 transposition protein TnsA	1	1	842	842	842
tnsB	heidel.fa.ltag_03910	Transposon Tn7 transposition protein TnsB	1	1	2123	2123	2123
tnsC	heidel.fa.ltag_03909	Transposon Tn7 transposition protein TnsC	1	1	1448	1448	1448
yeaP	heidel.fa.ltag_03894	putative diguanylate cyclase YeaP	1	1	974	974	974
yghU_1	heidel.fa.ltag_03503	Disulfide-bond oxidoreductase YghU	1	1	233	233	233
yjcD_2	heidel.fa.ltag_00327	Putative ATP-dependent DNA helicase YjcD	1	1	2117	2117	2117

## Sheet: infantis
Gene	infantis.fa.pfx	Annotation	No. isolates	No. sequences	Min group size nuc	Max group size nuc	Avg group size nuc
azoR_2	infantis.fa.ltag_02953	FMN-dependent NADH-azoreductase	1	1	623	623	623
cbdC	infantis.fa.ltag_02955	2-halobenzoate 1,2-dioxygenase electron transfer component	1	1	1319	1319	1319
dmlR_9	infantis.fa.ltag_02952	D-malate degradation protein R	1	1	905	905	905
group_1387	infantis.fa.ltag_03142	Transposase IS116/IS110/IS902 family protein	1	1	338	338	338
group_1388	infantis.fa.ltag_03927	Transposase IS116/IS110/IS902 family protein	1	1	338	338	338
group_29	infantis.fa.ltag_01972	Integrase	1	1	266	266	266
group_429	infantis.fa.ltag_04163	hypothetical protein	1	1	224	224	224
group_4291	infantis.fa.ltag_00001	hypothetical protein	1	1	518	518	518
group_4292	infantis.fa.ltag_00011	hypothetical protein	1	1	296	296	296
group_4293	infantis.fa.ltag_00239	hypothetical protein	1	1	344	344	344
group_4294	infantis.fa.ltag_00281	hypothetical protein	1	1	278	278	278
group_4295	infantis.fa.ltag_00282	hypothetical protein	1	1	215	215	215
group_4296	infantis.fa.ltag_00283	hypothetical protein	1	1	191	191	191
group_4297	infantis.fa.ltag_00284	hypothetical protein	1	1	182	182	182
group_4298	infantis.fa.ltag_00285	putative phage-type endonuclease	1	1	680	680	680
group_4299	infantis.fa.ltag_00286	phage recombination protein Bet	1	1	785	785	785
group_4300	infantis.fa.ltag_00287	Host-nuclease inhibitor protein Gam	1	1	296	296	296
kilR	infantis.fa.ltag_00288	FtsZ inhibitor protein KilR	1	1	206	206	206
group_4302	infantis.fa.ltag_00289	hypothetical protein	1	1	380	380	380
group_4303	infantis.fa.ltag_00290	putative HTH-type transcriptional regulator	1	1	689	689	689
group_4304	infantis.fa.ltag_00291	hypothetical protein	1	1	230	230	230
group_4305	infantis.fa.ltag_00292	hypothetical protein	1	1	539	539	539
group_4306	infantis.fa.ltag_00293	hypothetical protein	1	1	929	929	929
group_4307	infantis.fa.ltag_00294	Replication protein P	1	1	701	701	701
group_4308	infantis.fa.ltag_00295	hypothetical protein	1	1	293	293	293
group_4309	infantis.fa.ltag_00296	hypothetical protein	1	1	200	200	200
group_4311	infantis.fa.ltag_00299	hypothetical protein	1	1	233	233	233
group_4312	infantis.fa.ltag_00300	hypothetical protein	1	1	806	806	806
group_4313	infantis.fa.ltag_00301	hypothetical protein	1	1	194	194	194
group_4314	infantis.fa.ltag_00302	hypothetical protein	1	1	509	509	509
group_4315	infantis.fa.ltag_00303	hypothetical protein	1	1	455	455	455
group_4316	infantis.fa.ltag_00304	prophage protein NinE	1	1	170	170	170
group_4317	infantis.fa.ltag_00305	hypothetical protein	1	1	290	290	290
rusA	infantis.fa.ltag_00306	Crossover junction endodeoxyribonuclease RusA	1	1	362	362	362
group_4319	infantis.fa.ltag_00307	Phage antitermination protein Q	1	1	689	689	689
group_4320	infantis.fa.ltag_00308	hypothetical protein	1	1	395	395	395
group_4321	infantis.fa.ltag_00309	hypothetical protein	1	1	317	317	317
group_4322	infantis.fa.ltag_00311	hypothetical protein	1	1	323	323	323
group_4323	infantis.fa.ltag_00312	hypothetical protein	1	1	569	569	569
group_4324	infantis.fa.ltag_00313	hypothetical protein	1	1	335	335	335
group_4325	infantis.fa.ltag_00314	HNH endonuclease	1	1	350	350	350
group_4327	infantis.fa.ltag_00321	hypothetical protein	1	1	200	200	200
group_4328	infantis.fa.ltag_00322	putative phage protein (possible DNA packaging)	1	1	323	323	323
group_4330	infantis.fa.ltag_00337	hypothetical protein	1	1	641	641	641
group_4331	infantis.fa.ltag_00338	Caudovirales tail fibre assembly protein	1	1	449	449	449
group_4332	infantis.fa.ltag_00339	Bacteriophage tail assembly protein	1	1	602	602	602
group_4333	infantis.fa.ltag_00340	Phage Tail Collar Domain protein	1	1	548	548	548
hin_1	infantis.fa.ltag_00341	DNA-invertase hin	1	1	554	554	554
group_4335	infantis.fa.ltag_00342	hypothetical protein	1	1	773	773	773
group_4336	infantis.fa.ltag_00343	hypothetical protein	1	1	476	476	476
group_4337	infantis.fa.ltag_00344	hypothetical protein	1	1	566	566	566
group_4338	infantis.fa.ltag_00345	hypothetical protein	1	1	128	128	128
group_4342	infantis.fa.ltag_00768	hypothetical protein	1	1	650	650	650
group_4343	infantis.fa.ltag_00959	NlpC/P60 family protein	1	1	719	719	719
group_4345	infantis.fa.ltag_01193	hypothetical protein	1	1	197	197	197
group_4346	infantis.fa.ltag_01200	hypothetical protein	1	1	188	188	188
group_4348	infantis.fa.ltag_01463	hypothetical protein	1	1	314	314	314
group_4349	infantis.fa.ltag_01497	hypothetical protein	1	1	632	632	632
group_4350	infantis.fa.ltag_01804	hypothetical protein	1	1	248	248	248
group_4351	infantis.fa.ltag_01812	hypothetical protein	1	1	671	671	671
group_4352	infantis.fa.ltag_01813	hypothetical protein	1	1	431	431	431
group_4353	infantis.fa.ltag_01814	DNA polymerase V subunit UmuC	1	1	593	593	593
group_4354	infantis.fa.ltag_01816	tape measure domain protein	1	1	3338	3338	3338
group_4355	infantis.fa.ltag_01817	hypothetical protein	1	1	641	641	641
group_4356	infantis.fa.ltag_01818	T5orf172 domain protein	1	1	1529	1529	1529
group_4357	infantis.fa.ltag_01823	hypothetical protein	1	1	395	395	395
group_4358	infantis.fa.ltag_01824	hypothetical protein	1	1	362	362	362
group_4359	infantis.fa.ltag_01825	hypothetical protein	1	1	188	188	188
group_4366	infantis.fa.ltag_01841	hypothetical protein	1	1	179	179	179
group_4367	infantis.fa.ltag_01843	Bacteriophage Lambda NinG protein	1	1	602	602	602
group_4368	infantis.fa.ltag_01844	putative NHN endonuclease	1	1	566	566	566
group_4369	infantis.fa.ltag_01846	hypothetical protein	1	1	401	401	401
group_4370	infantis.fa.ltag_01848	hypothetical protein	1	1	296	296	296
group_4378	infantis.fa.ltag_01870	hypothetical protein	1	1	566	566	566
group_4379	infantis.fa.ltag_01872	hypothetical protein	1	1	1034	1034	1034
group_4380	infantis.fa.ltag_01873	exonuclease	1	1	569	569	569
group_4381	infantis.fa.ltag_01874	hypothetical protein	1	1	236	236	236
group_4382	infantis.fa.ltag_01875	integrase	1	1	1313	1313	1313
group_4383	infantis.fa.ltag_01974	DNA methylase	1	1	1085	1085	1085
soj	infantis.fa.ltag_01975	Sporulation initiation inhibitor protein soj	1	1	1049	1049	1049
group_4385	infantis.fa.ltag_01976	hypothetical protein	1	1	872	872	872
group_4386	infantis.fa.ltag_02332	HAD hydrolase, family IIIA	1	1	1229	1229	1229
group_4387	infantis.fa.ltag_02333	DNA protecting protein DprA	1	1	980	980	980
group_4388	infantis.fa.ltag_02338	putative phage-encoded protein	1	1	572	572	572
group_4390	infantis.fa.ltag_02551	hypothetical protein	1	1	161	161	161
intA_2	infantis.fa.ltag_02583	Prophage CP4-57 integrase	1	1	1028	1028	1028
group_4392	infantis.fa.ltag_02585	Phage polarity suppression protein (Psu)	1	1	566	566	566
group_4393	infantis.fa.ltag_02589	hypothetical protein	1	1	194	194	194
group_4394	infantis.fa.ltag_02590	hypothetical protein	1	1	227	227	227
group_4395	infantis.fa.ltag_02591	hypothetical protein	1	1	320	320	320
group_4396	infantis.fa.ltag_02759	hypothetical protein	1	1	464	464	464
mrpA_2	infantis.fa.ltag_02855	Major MR/P fimbria protein precursor	1	1	584	584	584
group_4398	infantis.fa.ltag_02858	hypothetical protein	1	1	275	275	275
intS_3	infantis.fa.ltag_02951	Putative prophage CPS-53 integrase	1	1	377	377	377
group_4402	infantis.fa.ltag_02954	hypothetical protein	1	1	263	263	263
group_4404	infantis.fa.ltag_02956	hypothetical protein	1	1	452	452	452
group_4405	infantis.fa.ltag_02958	hypothetical protein	1	1	1067	1067	1067
group_4406	infantis.fa.ltag_03196	hypothetical protein	1	1	524	524	524
tetA_3	infantis.fa.ltag_03486	Metal-tetracycline/H( ) antiporter	1	1	1202	1202	1202
group_4411	infantis.fa.ltag_03991	hypothetical protein	1	1	614	614	614
group_4412	infantis.fa.ltag_04006	hypothetical protein	1	1	197	197	197
intA_3	infantis.fa.ltag_04276	Prophage CP4-57 integrase	1	1	683	683	683
group_4414	infantis.fa.ltag_04277	SinI restriction endonuclease	1	1	692	692	692
bspRIM	infantis.fa.ltag_04278	Modification methylase BspRI	1	1	1385	1385	1385
group_4416	infantis.fa.ltag_04280	putative transposase OrfB	1	1	476	476	476
group_4417	infantis.fa.ltag_04400	bifunctional 2',3'-cyclic nucleotide 2'-phosphodiesterase/3'-nucleotidase precursor protein	1	1	296	296	296
yjcC_2	infantis.fa.ltag_00489	putative membrane protein YjcC	1	1	392	392	392
rbsK_5	infantis.fa.ltag_03715	Ribokinase	1	1	341	341	341
spkB	infantis.fa.ltag_01860	Serine/threonine-protein kinase B	1	1	539	539	539
ydfH_4	infantis.fa.ltag_03487	putative HTH-type transcriptional regulator YdfH	1	1	650	650	650
yecD_2	infantis.fa.ltag_03485	Isochorismatase family protein YecD	1	1	590	590	590
	infantis.fa.pfx
	infantis.fa.ltag_02953
	infantis.fa.ltag_02955
	infantis.fa.ltag_02952
	infantis.fa.ltag_03142
	infantis.fa.ltag_03927
	infantis.fa.ltag_01972
	infantis.fa.ltag_04163
	infantis.fa.ltag_00001
	infantis.fa.ltag_00011
	infantis.fa.ltag_00239
	infantis.fa.ltag_00281
	infantis.fa.ltag_00282
	infantis.fa.ltag_00283
	infantis.fa.ltag_00284
	infantis.fa.ltag_00285
	infantis.fa.ltag_00286
	infantis.fa.ltag_00287
	infantis.fa.ltag_00288
	infantis.fa.ltag_00289
	infantis.fa.ltag_00290
	infantis.fa.ltag_00291
	infantis.fa.ltag_00292
	infantis.fa.ltag_00293
	infantis.fa.ltag_00294
	infantis.fa.ltag_00295
	infantis.fa.ltag_00296
	infantis.fa.ltag_00299
	infantis.fa.ltag_00300
	infantis.fa.ltag_00301
	infantis.fa.ltag_00302
	infantis.fa.ltag_00303
	infantis.fa.ltag_00304
	infantis.fa.ltag_00305
	infantis.fa.ltag_00306
	infantis.fa.ltag_00307
	infantis.fa.ltag_00308
	infantis.fa.ltag_00309
	infantis.fa.ltag_00311
	infantis.fa.ltag_00312
	infantis.fa.ltag_00313
	infantis.fa.ltag_00314
	infantis.fa.ltag_00321
	infantis.fa.ltag_00322
	infantis.fa.ltag_00337
	infantis.fa.ltag_00338
	infantis.fa.ltag_00339
	infantis.fa.ltag_00340
	infantis.fa.ltag_00341
	infantis.fa.ltag_00342
	infantis.fa.ltag_00343
	infantis.fa.ltag_00344
	infantis.fa.ltag_00345
	infantis.fa.ltag_00768
	infantis.fa.ltag_00959
	infantis.fa.ltag_01193
	infantis.fa.ltag_01200
	infantis.fa.ltag_01463
	infantis.fa.ltag_01497
	infantis.fa.ltag_01804
	infantis.fa.ltag_01812
	infantis.fa.ltag_01813
	infantis.fa.ltag_01814
	infantis.fa.ltag_01816
	infantis.fa.ltag_01817
	infantis.fa.ltag_01818
	infantis.fa.ltag_01823
	infantis.fa.ltag_01824
	infantis.fa.ltag_01825
	infantis.fa.ltag_01841
	infantis.fa.ltag_01843
	infantis.fa.ltag_01844
	infantis.fa.ltag_01846
	infantis.fa.ltag_01848
	infantis.fa.ltag_01870
	infantis.fa.ltag_01872
	infantis.fa.ltag_01873
	infantis.fa.ltag_01874
	infantis.fa.ltag_01875
	infantis.fa.ltag_01974
	infantis.fa.ltag_01975
	infantis.fa.ltag_01976
	infantis.fa.ltag_02332
	infantis.fa.ltag_02333
	infantis.fa.ltag_02338
	infantis.fa.ltag_02551
	infantis.fa.ltag_02583
	infantis.fa.ltag_02585
	infantis.fa.ltag_02589
	infantis.fa.ltag_02590
	infantis.fa.ltag_02591
	infantis.fa.ltag_02759
	infantis.fa.ltag_02855
	infantis.fa.ltag_02858
	infantis.fa.ltag_02951
	infantis.fa.ltag_02954
	infantis.fa.ltag_02956
	infantis.fa.ltag_02958
	infantis.fa.ltag_03196
	infantis.fa.ltag_03486
	infantis.fa.ltag_03991
	infantis.fa.ltag_04006
	infantis.fa.ltag_04276
	infantis.fa.ltag_04277
	infantis.fa.ltag_04278
	infantis.fa.ltag_04280
	infantis.fa.ltag_04400
	infantis.fa.ltag_00489
	infantis.fa.ltag_03715
	infantis.fa.ltag_01860
	infantis.fa.ltag_03487
	infantis.fa.ltag_03485
	infantis.fa.pfx
	infantis.fa.ltag_02953
	infantis.fa.ltag_02955
	infantis.fa.ltag_02952
	infantis.fa.ltag_03142
	infantis.fa.ltag_03927
	infantis.fa.ltag_01972
	infantis.fa.ltag_04163
	infantis.fa.ltag_00001
	infantis.fa.ltag_00011
	infantis.fa.ltag_00239
	infantis.fa.ltag_00281
	infantis.fa.ltag_00282
	infantis.fa.ltag_00283
	infantis.fa.ltag_00284
	infantis.fa.ltag_00285
	infantis.fa.ltag_00286
	infantis.fa.ltag_00287
	infantis.fa.ltag_00288
	infantis.fa.ltag_00289
	infantis.fa.ltag_00290
	infantis.fa.ltag_00291
	infantis.fa.ltag_00292
	infantis.fa.ltag_00293
	infantis.fa.ltag_00294
	infantis.fa.ltag_00295
	infantis.fa.ltag_00296
	infantis.fa.ltag_00299
	infantis.fa.ltag_00300
	infantis.fa.ltag_00301
	infantis.fa.ltag_00302
	infantis.fa.ltag_00303
	infantis.fa.ltag_00304
	infantis.fa.ltag_00305
	infantis.fa.ltag_00306
	infantis.fa.ltag_00307
	infantis.fa.ltag_00308
	infantis.fa.ltag_00309
	infantis.fa.ltag_00311
	infantis.fa.ltag_00312
	infantis.fa.ltag_00313
	infantis.fa.ltag_00314
	infantis.fa.ltag_00321
	infantis.fa.ltag_00322
	infantis.fa.ltag_00337
	infantis.fa.ltag_00338
	infantis.fa.ltag_00339
	infantis.fa.ltag_00340
	infantis.fa.ltag_00341
	infantis.fa.ltag_00342
	infantis.fa.ltag_00343
	infantis.fa.ltag_00344
	infantis.fa.ltag_00345
	infantis.fa.ltag_00768
	infantis.fa.ltag_00959
	infantis.fa.ltag_01193
	infantis.fa.ltag_01200
	infantis.fa.ltag_01463
	infantis.fa.ltag_01497
	infantis.fa.ltag_01804
	infantis.fa.ltag_01812
	infantis.fa.ltag_01813
	infantis.fa.ltag_01814
	infantis.fa.ltag_01816
	infantis.fa.ltag_01817
	infantis.fa.ltag_01818
	infantis.fa.ltag_01823
	infantis.fa.ltag_01824
	infantis.fa.ltag_01825
	infantis.fa.ltag_01841
	infantis.fa.ltag_01843
	infantis.fa.ltag_01844
	infantis.fa.ltag_01846
	infantis.fa.ltag_01848
	infantis.fa.ltag_01870
	infantis.fa.ltag_01872
	infantis.fa.ltag_01873
	infantis.fa.ltag_01874
	infantis.fa.ltag_01875
	infantis.fa.ltag_01974
	infantis.fa.ltag_01975
	infantis.fa.ltag_01976
	infantis.fa.ltag_02332
	infantis.fa.ltag_02333
	infantis.fa.ltag_02338
	infantis.fa.ltag_02551
	infantis.fa.ltag_02583
	infantis.fa.ltag_02585
	infantis.fa.ltag_02589
	infantis.fa.ltag_02590
	infantis.fa.ltag_02591
	infantis.fa.ltag_02759
	infantis.fa.ltag_02855
	infantis.fa.ltag_02858
	infantis.fa.ltag_02951
	infantis.fa.ltag_02954
	infantis.fa.ltag_02956
	infantis.fa.ltag_02958
	infantis.fa.ltag_03196
	infantis.fa.ltag_03486
	infantis.fa.ltag_03991
	infantis.fa.ltag_04006
	infantis.fa.ltag_04276
	infantis.fa.ltag_04277
	infantis.fa.ltag_04278
	infantis.fa.ltag_04280
	infantis.fa.ltag_04400
	infantis.fa.ltag_00489
	infantis.fa.ltag_03715
	infantis.fa.ltag_01860
	infantis.fa.ltag_03487
	infantis.fa.ltag_03485
	infantis.fa.pfx
	infantis.fa.ltag_02953
	infantis.fa.ltag_02955
	infantis.fa.ltag_02952
	infantis.fa.ltag_03142
	infantis.fa.ltag_03927
	infantis.fa.ltag_01972
	infantis.fa.ltag_04163
	infantis.fa.ltag_00001
	infantis.fa.ltag_00011
	infantis.fa.ltag_00239
	infantis.fa.ltag_00281
	infantis.fa.ltag_00282
	infantis.fa.ltag_00283
	infantis.fa.ltag_00284
	infantis.fa.ltag_00285
	infantis.fa.ltag_00286
	infantis.fa.ltag_00287
	infantis.fa.ltag_00288
	infantis.fa.ltag_00289
	infantis.fa.ltag_00290
	infantis.fa.ltag_00291
	infantis.fa.ltag_00292
	infantis.fa.ltag_00293
	infantis.fa.ltag_00294
	infantis.fa.ltag_00295
	infantis.fa.ltag_00296
	infantis.fa.ltag_00299
	infantis.fa.ltag_00300
	infantis.fa.ltag_00301
	infantis.fa.ltag_00302
	infantis.fa.ltag_00303
	infantis.fa.ltag_00304
	infantis.fa.ltag_00305
	infantis.fa.ltag_00306
	infantis.fa.ltag_00307
	infantis.fa.ltag_00308
	infantis.fa.ltag_00309
	infantis.fa.ltag_00311
	infantis.fa.ltag_00312
	infantis.fa.ltag_00313
	infantis.fa.ltag_00314
	infantis.fa.ltag_00321
	infantis.fa.ltag_00322
	infantis.fa.ltag_00337
	infantis.fa.ltag_00338
	infantis.fa.ltag_00339
	infantis.fa.ltag_00340
	infantis.fa.ltag_00341
	infantis.fa.ltag_00342
	infantis.fa.ltag_00343
	infantis.fa.ltag_00344
	infantis.fa.ltag_00345
	infantis.fa.ltag_00768
	infantis.fa.ltag_00959
	infantis.fa.ltag_01193
	infantis.fa.ltag_01200
	infantis.fa.ltag_01463
	infantis.fa.ltag_01497
	infantis.fa.ltag_01804
	infantis.fa.ltag_01812
	infantis.fa.ltag_01813
	infantis.fa.ltag_01814
	infantis.fa.ltag_01816
	infantis.fa.ltag_01817
	infantis.fa.ltag_01818
	infantis.fa.ltag_01823
	infantis.fa.ltag_01824
	infantis.fa.ltag_01825
	infantis.fa.ltag_01841
	infantis.fa.ltag_01843
	infantis.fa.ltag_01844
	infantis.fa.ltag_01846
	infantis.fa.ltag_01848
	infantis.fa.ltag_01870
	infantis.fa.ltag_01872
	infantis.fa.ltag_01873
	infantis.fa.ltag_01874
	infantis.fa.ltag_01875
	infantis.fa.ltag_01974
	infantis.fa.ltag_01975
	infantis.fa.ltag_01976
	infantis.fa.ltag_02332
	infantis.fa.ltag_02333
	infantis.fa.ltag_02338
	infantis.fa.ltag_02551
	infantis.fa.ltag_02583
	infantis.fa.ltag_02585
	infantis.fa.ltag_02589
	infantis.fa.ltag_02590
	infantis.fa.ltag_02591
	infantis.fa.ltag_02759
	infantis.fa.ltag_02855
	infantis.fa.ltag_02858
	infantis.fa.ltag_02951
	infantis.fa.ltag_02954
	infantis.fa.ltag_02956
	infantis.fa.ltag_02958
	infantis.fa.ltag_03196
	infantis.fa.ltag_03486
	infantis.fa.ltag_03991
	infantis.fa.ltag_04006
	infantis.fa.ltag_04276
	infantis.fa.ltag_04277
	infantis.fa.ltag_04278
	infantis.fa.ltag_04280
	infantis.fa.ltag_04400
	infantis.fa.ltag_00489
	infantis.fa.ltag_03715
	infantis.fa.ltag_01860
	infantis.fa.ltag_03487
	infantis.fa.ltag_03485
	infantis.fa.pfx
	infantis.fa.ltag_02953
	infantis.fa.ltag_02955
	infantis.fa.ltag_02952
	infantis.fa.ltag_03142
	infantis.fa.ltag_03927
	infantis.fa.ltag_01972
	infantis.fa.ltag_04163
	infantis.fa.ltag_00001
	infantis.fa.ltag_00011
	infantis.fa.ltag_00239
	infantis.fa.ltag_00281
	infantis.fa.ltag_00282
	infantis.fa.ltag_00283
	infantis.fa.ltag_00284
	infantis.fa.ltag_00285
	infantis.fa.ltag_00286
	infantis.fa.ltag_00287
	infantis.fa.ltag_00288
	infantis.fa.ltag_00289
	infantis.fa.ltag_00290
	infantis.fa.ltag_00291
	infantis.fa.ltag_00292
	infantis.fa.ltag_00293
	infantis.fa.ltag_00294
	infantis.fa.ltag_00295
	infantis.fa.ltag_00296
	infantis.fa.ltag_00299
	infantis.fa.ltag_00300
	infantis.fa.ltag_00301
	infantis.fa.ltag_00302
	infantis.fa.ltag_00303
	infantis.fa.ltag_00304
	infantis.fa.ltag_00305
	infantis.fa.ltag_00306
	infantis.fa.ltag_00307
	infantis.fa.ltag_00308
	infantis.fa.ltag_00309
	infantis.fa.ltag_00311
	infantis.fa.ltag_00312
	infantis.fa.ltag_00313
	infantis.fa.ltag_00314
	infantis.fa.ltag_00321
	infantis.fa.ltag_00322
	infantis.fa.ltag_00337
	infantis.fa.ltag_00338
	infantis.fa.ltag_00339
	infantis.fa.ltag_00340
	infantis.fa.ltag_00341
	infantis.fa.ltag_00342
	infantis.fa.ltag_00343
	infantis.fa.ltag_00344
	infantis.fa.ltag_00345
	infantis.fa.ltag_00768
	infantis.fa.ltag_00959
	infantis.fa.ltag_01193
	infantis.fa.ltag_01200
	infantis.fa.ltag_01463
	infantis.fa.ltag_01497
	infantis.fa.ltag_01804
	infantis.fa.ltag_01812
	infantis.fa.ltag_01813
	infantis.fa.ltag_01814
	infantis.fa.ltag_01816
	infantis.fa.ltag_01817
	infantis.fa.ltag_01818
	infantis.fa.ltag_01823
	infantis.fa.ltag_01824
	infantis.fa.ltag_01825
	infantis.fa.ltag_01841
	infantis.fa.ltag_01843
	infantis.fa.ltag_01844
	infantis.fa.ltag_01846
	infantis.fa.ltag_01848
	infantis.fa.ltag_01870
	infantis.fa.ltag_01872
	infantis.fa.ltag_01873
	infantis.fa.ltag_01874
	infantis.fa.ltag_01875
	infantis.fa.ltag_01974
	infantis.fa.ltag_01975
	infantis.fa.ltag_01976
	infantis.fa.ltag_02332
	infantis.fa.ltag_02333
	infantis.fa.ltag_02338
	infantis.fa.ltag_02551
	infantis.fa.ltag_02583
	infantis.fa.ltag_02585
	infantis.fa.ltag_02589
	infantis.fa.ltag_02590
	infantis.fa.ltag_02591
	infantis.fa.ltag_02759
	infantis.fa.ltag_02855
	infantis.fa.ltag_02858
	infantis.fa.ltag_02951
	infantis.fa.ltag_02954
	infantis.fa.ltag_02956
	infantis.fa.ltag_02958
	infantis.fa.ltag_03196
	infantis.fa.ltag_03486
	infantis.fa.ltag_03991
	infantis.fa.ltag_04006
	infantis.fa.ltag_04276
	infantis.fa.ltag_04277
	infantis.fa.ltag_04278
	infantis.fa.ltag_04280
	infantis.fa.ltag_04400
	infantis.fa.ltag_00489
	infantis.fa.ltag_03715
	infantis.fa.ltag_01860
	infantis.fa.ltag_03487
	infantis.fa.ltag_03485
	infantis.fa.pfx
	infantis.fa.ltag_02953
	infantis.fa.ltag_02955
	infantis.fa.ltag_02952
	infantis.fa.ltag_03142
	infantis.fa.ltag_03927
	infantis.fa.ltag_01972
	infantis.fa.ltag_04163
	infantis.fa.ltag_00001
	infantis.fa.ltag_00011
	infantis.fa.ltag_00239
	infantis.fa.ltag_00281
	infantis.fa.ltag_00282
	infantis.fa.ltag_00283
	infantis.fa.ltag_00284
	infantis.fa.ltag_00285
	infantis.fa.ltag_00286
	infantis.fa.ltag_00287
	infantis.fa.ltag_00288
	infantis.fa.ltag_00289
	infantis.fa.ltag_00290
	infantis.fa.ltag_00291
	infantis.fa.ltag_00292
	infantis.fa.ltag_00293
	infantis.fa.ltag_00294
	infantis.fa.ltag_00295
	infantis.fa.ltag_00296
	infantis.fa.ltag_00299
	infantis.fa.ltag_00300
	infantis.fa.ltag_00301
	infantis.fa.ltag_00302
	infantis.fa.ltag_00303
	infantis.fa.ltag_00304
	infantis.fa.ltag_00305
	infantis.fa.ltag_00306
	infantis.fa.ltag_00307
	infantis.fa.ltag_00308
	infantis.fa.ltag_00309
	infantis.fa.ltag_00311
	infantis.fa.ltag_00312
	infantis.fa.ltag_00313
	infantis.fa.ltag_00314
	infantis.fa.ltag_00321
	infantis.fa.ltag_00322
	infantis.fa.ltag_00337
	infantis.fa.ltag_00338
	infantis.fa.ltag_00339
	infantis.fa.ltag_00340
	infantis.fa.ltag_00341
	infantis.fa.ltag_00342
	infantis.fa.ltag_00343
	infantis.fa.ltag_00344
	infantis.fa.ltag_00345
	infantis.fa.ltag_00768
	infantis.fa.ltag_00959
	infantis.fa.ltag_01193
	infantis.fa.ltag_01200
	infantis.fa.ltag_01463
	infantis.fa.ltag_01497
	infantis.fa.ltag_01804
	infantis.fa.ltag_01812
	infantis.fa.ltag_01813
	infantis.fa.ltag_01814
	infantis.fa.ltag_01816
	infantis.fa.ltag_01817
	infantis.fa.ltag_01818
	infantis.fa.ltag_01823
	infantis.fa.ltag_01824
	infantis.fa.ltag_01825
	infantis.fa.ltag_01841
	infantis.fa.ltag_01843
	infantis.fa.ltag_01844
	infantis.fa.ltag_01846
	infantis.fa.ltag_01848
	infantis.fa.ltag_01870
	infantis.fa.ltag_01872
	infantis.fa.ltag_01873
	infantis.fa.ltag_01874
	infantis.fa.ltag_01875
	infantis.fa.ltag_01974
	infantis.fa.ltag_01975
	infantis.fa.ltag_01976
	infantis.fa.ltag_02332
	infantis.fa.ltag_02333
	infantis.fa.ltag_02338
	infantis.fa.ltag_02551
	infantis.fa.ltag_02583
	infantis.fa.ltag_02585
	infantis.fa.ltag_02589
	infantis.fa.ltag_02590
	infantis.fa.ltag_02591
	infantis.fa.ltag_02759
	infantis.fa.ltag_02855
	infantis.fa.ltag_02858
	infantis.fa.ltag_02951
	infantis.fa.ltag_02954
	infantis.fa.ltag_02956
	infantis.fa.ltag_02958
	infantis.fa.ltag_03196
	infantis.fa.ltag_03486
	infantis.fa.ltag_03991
	infantis.fa.ltag_04006
	infantis.fa.ltag_04276
	infantis.fa.ltag_04277
	infantis.fa.ltag_04278
	infantis.fa.ltag_04280
	infantis.fa.ltag_04400
	infantis.fa.ltag_00489
	infantis.fa.ltag_03715
	infantis.fa.ltag_01860
	infantis.fa.ltag_03487
	infantis.fa.ltag_03485
	infantis.fa.pfx
	infantis.fa.ltag_02953
	infantis.fa.ltag_02955
	infantis.fa.ltag_02952
	infantis.fa.ltag_03142
	infantis.fa.ltag_03927
	infantis.fa.ltag_01972
	infantis.fa.ltag_04163
	infantis.fa.ltag_00001
	infantis.fa.ltag_00011
	infantis.fa.ltag_00239
	infantis.fa.ltag_00281
	infantis.fa.ltag_00282
	infantis.fa.ltag_00283
	infantis.fa.ltag_00284
	infantis.fa.ltag_00285
	infantis.fa.ltag_00286
	infantis.fa.ltag_00287
	infantis.fa.ltag_00288
	infantis.fa.ltag_00289
	infantis.fa.ltag_00290
	infantis.fa.ltag_00291
	infantis.fa.ltag_00292
	infantis.fa.ltag_00293
	infantis.fa.ltag_00294
	infantis.fa.ltag_00295
	infantis.fa.ltag_00296
	infantis.fa.ltag_00299
	infantis.fa.ltag_00300
	infantis.fa.ltag_00301
	infantis.fa.ltag_00302
	infantis.fa.ltag_00303
	infantis.fa.ltag_00304
	infantis.fa.ltag_00305
	infantis.fa.ltag_00306
	infantis.fa.ltag_00307
	infantis.fa.ltag_00308
	infantis.fa.ltag_00309
	infantis.fa.ltag_00311
	infantis.fa.ltag_00312
	infantis.fa.ltag_00313
	infantis.fa.ltag_00314
	infantis.fa.ltag_00321
	infantis.fa.ltag_00322
	infantis.fa.ltag_00337
	infantis.fa.ltag_00338
	infantis.fa.ltag_00339
	infantis.fa.ltag_00340
	infantis.fa.ltag_00341
	infantis.fa.ltag_00342
	infantis.fa.ltag_00343
	infantis.fa.ltag_00344
	infantis.fa.ltag_00345
	infantis.fa.ltag_00768
	infantis.fa.ltag_00959
	infantis.fa.ltag_01193
	infantis.fa.ltag_01200
	infantis.fa.ltag_01463
	infantis.fa.ltag_01497
	infantis.fa.ltag_01804
	infantis.fa.ltag_01812
	infantis.fa.ltag_01813
	infantis.fa.ltag_01814
	infantis.fa.ltag_01816
	infantis.fa.ltag_01817
	infantis.fa.ltag_01818
	infantis.fa.ltag_01823
	infantis.fa.ltag_01824
	infantis.fa.ltag_01825
	infantis.fa.ltag_01841
	infantis.fa.ltag_01843
	infantis.fa.ltag_01844
	infantis.fa.ltag_01846
	infantis.fa.ltag_01848
	infantis.fa.ltag_01870
	infantis.fa.ltag_01872
	infantis.fa.ltag_01873
	infantis.fa.ltag_01874
	infantis.fa.ltag_01875
	infantis.fa.ltag_01974
	infantis.fa.ltag_01975
	infantis.fa.ltag_01976
	infantis.fa.ltag_02332
	infantis.fa.ltag_02333
	infantis.fa.ltag_02338
	infantis.fa.ltag_02551
	infantis.fa.ltag_02583
	infantis.fa.ltag_02585
	infantis.fa.ltag_02589
	infantis.fa.ltag_02590
	infantis.fa.ltag_02591
	infantis.fa.ltag_02759
	infantis.fa.ltag_02855
	infantis.fa.ltag_02858
	infantis.fa.ltag_02951
	infantis.fa.ltag_02954
	infantis.fa.ltag_02956
	infantis.fa.ltag_02958
	infantis.fa.ltag_03196
	infantis.fa.ltag_03486
	infantis.fa.ltag_03991
	infantis.fa.ltag_04006
	infantis.fa.ltag_04276
	infantis.fa.ltag_04277
	infantis.fa.ltag_04278
	infantis.fa.ltag_04280
	infantis.fa.ltag_04400
	infantis.fa.ltag_00489
	infantis.fa.ltag_03715
	infantis.fa.ltag_01860
	infantis.fa.ltag_03487
	infantis.fa.ltag_03485
	infantis.fa.pfx
	infantis.fa.ltag_02953
	infantis.fa.ltag_02955
	infantis.fa.ltag_02952
	infantis.fa.ltag_03142
	infantis.fa.ltag_03927
	infantis.fa.ltag_01972
	infantis.fa.ltag_04163
	infantis.fa.ltag_00001
	infantis.fa.ltag_00011
	infantis.fa.ltag_00239
	infantis.fa.ltag_00281
	infantis.fa.ltag_00282
	infantis.fa.ltag_00283
	infantis.fa.ltag_00284
	infantis.fa.ltag_00285
	infantis.fa.ltag_00286
	infantis.fa.ltag_00287
	infantis.fa.ltag_00288
	infantis.fa.ltag_00289
	infantis.fa.ltag_00290
	infantis.fa.ltag_00291
	infantis.fa.ltag_00292
	infantis.fa.ltag_00293
	infantis.fa.ltag_00294
	infantis.fa.ltag_00295
	infantis.fa.ltag_00296
	infantis.fa.ltag_00299
	infantis.fa.ltag_00300
	infantis.fa.ltag_00301
	infantis.fa.ltag_00302
	infantis.fa.ltag_00303
	infantis.fa.ltag_00304
	infantis.fa.ltag_00305
	infantis.fa.ltag_00306
	infantis.fa.ltag_00307
	infantis.fa.ltag_00308
	infantis.fa.ltag_00309
	infantis.fa.ltag_00311
	infantis.fa.ltag_00312
	infantis.fa.ltag_00313
	infantis.fa.ltag_00314
	infantis.fa.ltag_00321
	infantis.fa.ltag_00322
	infantis.fa.ltag_00337
	infantis.fa.ltag_00338
	infantis.fa.ltag_00339
	infantis.fa.ltag_00340
	infantis.fa.ltag_00341
	infantis.fa.ltag_00342
	infantis.fa.ltag_00343
	infantis.fa.ltag_00344
	infantis.fa.ltag_00345
	infantis.fa.ltag_00768
	infantis.fa.ltag_00959
	infantis.fa.ltag_01193
	infantis.fa.ltag_01200
	infantis.fa.ltag_01463
	infantis.fa.ltag_01497
	infantis.fa.ltag_01804
	infantis.fa.ltag_01812
	infantis.fa.ltag_01813
	infantis.fa.ltag_01814
	infantis.fa.ltag_01816
	infantis.fa.ltag_01817
	infantis.fa.ltag_01818
	infantis.fa.ltag_01823
	infantis.fa.ltag_01824
	infantis.fa.ltag_01825
	infantis.fa.ltag_01841
	infantis.fa.ltag_01843
	infantis.fa.ltag_01844
	infantis.fa.ltag_01846
	infantis.fa.ltag_01848
	infantis.fa.ltag_01870
	infantis.fa.ltag_01872
	infantis.fa.ltag_01873
	infantis.fa.ltag_01874
	infantis.fa.ltag_01875
	infantis.fa.ltag_01974
	infantis.fa.ltag_01975
	infantis.fa.ltag_01976
	infantis.fa.ltag_02332
	infantis.fa.ltag_02333
	infantis.fa.ltag_02338
	infantis.fa.ltag_02551
	infantis.fa.ltag_02583
	infantis.fa.ltag_02585
	infantis.fa.ltag_02589
	infantis.fa.ltag_02590
	infantis.fa.ltag_02591
	infantis.fa.ltag_02759
	infantis.fa.ltag_02855
	infantis.fa.ltag_02858
	infantis.fa.ltag_02951
	infantis.fa.ltag_02954
	infantis.fa.ltag_02956
	infantis.fa.ltag_02958
	infantis.fa.ltag_03196
	infantis.fa.ltag_03486
	infantis.fa.ltag_03991
	infantis.fa.ltag_04006
	infantis.fa.ltag_04276
	infantis.fa.ltag_04277
	infantis.fa.ltag_04278
	infantis.fa.ltag_04280
	infantis.fa.ltag_04400
	infantis.fa.ltag_00489
	infantis.fa.ltag_03715
	infantis.fa.ltag_01860
	infantis.fa.ltag_03487
	infantis.fa.ltag_03485
	infantis.fa.pfx
	infantis.fa.ltag_02953
	infantis.fa.ltag_02955
	infantis.fa.ltag_02952
	infantis.fa.ltag_03142
	infantis.fa.ltag_03927
	infantis.fa.ltag_01972
	infantis.fa.ltag_04163
	infantis.fa.ltag_00001
	infantis.fa.ltag_00011
	infantis.fa.ltag_00239
	infantis.fa.ltag_00281
	infantis.fa.ltag_00282
	infantis.fa.ltag_00283
	infantis.fa.ltag_00284
	infantis.fa.ltag_00285
	infantis.fa.ltag_00286
	infantis.fa.ltag_00287
	infantis.fa.ltag_00288
	infantis.fa.ltag_00289
	infantis.fa.ltag_00290
	infantis.fa.ltag_00291
	infantis.fa.ltag_00292
	infantis.fa.ltag_00293
	infantis.fa.ltag_00294
	infantis.fa.ltag_00295
	infantis.fa.ltag_00296
	infantis.fa.ltag_00299
	infantis.fa.ltag_00300
	infantis.fa.ltag_00301
	infantis.fa.ltag_00302
	infantis.fa.ltag_00303
	infantis.fa.ltag_00304
	infantis.fa.ltag_00305
	infantis.fa.ltag_00306
	infantis.fa.ltag_00307
	infantis.fa.ltag_00308
	infantis.fa.ltag_00309
	infantis.fa.ltag_00311
	infantis.fa.ltag_00312
	infantis.fa.ltag_00313
	infantis.fa.ltag_00314
	infantis.fa.ltag_00321
	infantis.fa.ltag_00322
	infantis.fa.ltag_00337
	infantis.fa.ltag_00338
	infantis.fa.ltag_00339
	infantis.fa.ltag_00340
	infantis.fa.ltag_00341
	infantis.fa.ltag_00342
	infantis.fa.ltag_00343
	infantis.fa.ltag_00344
	infantis.fa.ltag_00345
	infantis.fa.ltag_00768
	infantis.fa.ltag_00959
	infantis.fa.ltag_01193
	infantis.fa.ltag_01200
	infantis.fa.ltag_01463
	infantis.fa.ltag_01497
	infantis.fa.ltag_01804
	infantis.fa.ltag_01812
	infantis.fa.ltag_01813
	infantis.fa.ltag_01814
	infantis.fa.ltag_01816
	infantis.fa.ltag_01817
	infantis.fa.ltag_01818
	infantis.fa.ltag_01823
	infantis.fa.ltag_01824
	infantis.fa.ltag_01825
	infantis.fa.ltag_01841
	infantis.fa.ltag_01843
	infantis.fa.ltag_01844
	infantis.fa.ltag_01846
	infantis.fa.ltag_01848
	infantis.fa.ltag_01870
	infantis.fa.ltag_01872
	infantis.fa.ltag_01873
	infantis.fa.ltag_01874
	infantis.fa.ltag_01875
	infantis.fa.ltag_01974
	infantis.fa.ltag_01975
	infantis.fa.ltag_01976
	infantis.fa.ltag_02332
	infantis.fa.ltag_02333
	infantis.fa.ltag_02338
	infantis.fa.ltag_02551
	infantis.fa.ltag_02583
	infantis.fa.ltag_02585
	infantis.fa.ltag_02589
	infantis.fa.ltag_02590
	infantis.fa.ltag_02591
	infantis.fa.ltag_02759
	infantis.fa.ltag_02855
	infantis.fa.ltag_02858
	infantis.fa.ltag_02951
	infantis.fa.ltag_02954
	infantis.fa.ltag_02956
	infantis.fa.ltag_02958
	infantis.fa.ltag_03196
	infantis.fa.ltag_03486
	infantis.fa.ltag_03991
	infantis.fa.ltag_04006
	infantis.fa.ltag_04276
	infantis.fa.ltag_04277
	infantis.fa.ltag_04278
	infantis.fa.ltag_04280
	infantis.fa.ltag_04400
	infantis.fa.ltag_00489
	infantis.fa.ltag_03715
	infantis.fa.ltag_01860
	infantis.fa.ltag_03487
	infantis.fa.ltag_03485
	infantis.fa.pfx
	infantis.fa.ltag_02953
	infantis.fa.ltag_02955
	infantis.fa.ltag_02952
	infantis.fa.ltag_03142
	infantis.fa.ltag_03927
	infantis.fa.ltag_01972
	infantis.fa.ltag_04163
	infantis.fa.ltag_00001
	infantis.fa.ltag_00011
	infantis.fa.ltag_00239
	infantis.fa.ltag_00281
	infantis.fa.ltag_00282
	infantis.fa.ltag_00283
	infantis.fa.ltag_00284
	infantis.fa.ltag_00285
	infantis.fa.ltag_00286
	infantis.fa.ltag_00287
	infantis.fa.ltag_00288
	infantis.fa.ltag_00289
	infantis.fa.ltag_00290
	infantis.fa.ltag_00291
	infantis.fa.ltag_00292
	infantis.fa.ltag_00293
	infantis.fa.ltag_00294
	infantis.fa.ltag_00295
	infantis.fa.ltag_00296
	infantis.fa.ltag_00299
	infantis.fa.ltag_00300
	infantis.fa.ltag_00301
	infantis.fa.ltag_00302
	infantis.fa.ltag_00303
	infantis.fa.ltag_00304
	infantis.fa.ltag_00305
	infantis.fa.ltag_00306
	infantis.fa.ltag_00307
	infantis.fa.ltag_00308
	infantis.fa.ltag_00309
	infantis.fa.ltag_00311
	infantis.fa.ltag_00312
	infantis.fa.ltag_00313
	infantis.fa.ltag_00314
	infantis.fa.ltag_00321
	infantis.fa.ltag_00322
	infantis.fa.ltag_00337
	infantis.fa.ltag_00338
	infantis.fa.ltag_00339
	infantis.fa.ltag_00340
	infantis.fa.ltag_00341
	infantis.fa.ltag_00342
	infantis.fa.ltag_00343
	infantis.fa.ltag_00344
	infantis.fa.ltag_00345
	infantis.fa.ltag_00768
	infantis.fa.ltag_00959
	infantis.fa.ltag_01193
	infantis.fa.ltag_01200
	infantis.fa.ltag_01463
	infantis.fa.ltag_01497
	infantis.fa.ltag_01804
	infantis.fa.ltag_01812
	infantis.fa.ltag_01813
	infantis.fa.ltag_01814
	infantis.fa.ltag_01816
	infantis.fa.ltag_01817
	infantis.fa.ltag_01818
	infantis.fa.ltag_01823
	infantis.fa.ltag_01824
	infantis.fa.ltag_01825
	infantis.fa.ltag_01841
	infantis.fa.ltag_01843
	infantis.fa.ltag_01844
	infantis.fa.ltag_01846
	infantis.fa.ltag_01848
	infantis.fa.ltag_01870
	infantis.fa.ltag_01872
	infantis.fa.ltag_01873
	infantis.fa.ltag_01874
	infantis.fa.ltag_01875
	infantis.fa.ltag_01974
	infantis.fa.ltag_01975
	infantis.fa.ltag_01976
	infantis.fa.ltag_02332
	infantis.fa.ltag_02333
	infantis.fa.ltag_02338
	infantis.fa.ltag_02551
	infantis.fa.ltag_02583
	infantis.fa.ltag_02585
	infantis.fa.ltag_02589
	infantis.fa.ltag_02590
	infantis.fa.ltag_02591
	infantis.fa.ltag_02759
	infantis.fa.ltag_02855
	infantis.fa.ltag_02858
	infantis.fa.ltag_02951
	infantis.fa.ltag_02954
	infantis.fa.ltag_02956
	infantis.fa.ltag_02958
	infantis.fa.ltag_03196
	infantis.fa.ltag_03486
	infantis.fa.ltag_03991
	infantis.fa.ltag_04006
	infantis.fa.ltag_04276
	infantis.fa.ltag_04277
	infantis.fa.ltag_04278
	infantis.fa.ltag_04280
	infantis.fa.ltag_04400
	infantis.fa.ltag_00489
	infantis.fa.ltag_03715
	infantis.fa.ltag_01860
	infantis.fa.ltag_03487
	infantis.fa.ltag_03485
	infantis.fa.pfx
	infantis.fa.ltag_02953
	infantis.fa.ltag_02955
	infantis.fa.ltag_02952
	infantis.fa.ltag_03142
	infantis.fa.ltag_03927
	infantis.fa.ltag_01972
	infantis.fa.ltag_04163
	infantis.fa.ltag_00001
	infantis.fa.ltag_00011
	infantis.fa.ltag_00239
	infantis.fa.ltag_00281
	infantis.fa.ltag_00282
	infantis.fa.ltag_00283
	infantis.fa.ltag_00284
	infantis.fa.ltag_00285
	infantis.fa.ltag_00286
	infantis.fa.ltag_00287
	infantis.fa.ltag_00288
	infantis.fa.ltag_00289
	infantis.fa.ltag_00290
	infantis.fa.ltag_00291
	infantis.fa.ltag_00292
	infantis.fa.ltag_00293
	infantis.fa.ltag_00294
	infantis.fa.ltag_00295
	infantis.fa.ltag_00296
	infantis.fa.ltag_00299
	infantis.fa.ltag_00300
	infantis.fa.ltag_00301
	infantis.fa.ltag_00302
	infantis.fa.ltag_00303
	infantis.fa.ltag_00304
	infantis.fa.ltag_00305
	infantis.fa.ltag_00306
	infantis.fa.ltag_00307
	infantis.fa.ltag_00308
	infantis.fa.ltag_00309
	infantis.fa.ltag_00311
	infantis.fa.ltag_00312
	infantis.fa.ltag_00313
	infantis.fa.ltag_00314
	infantis.fa.ltag_00321
	infantis.fa.ltag_00322
	infantis.fa.ltag_00337
	infantis.fa.ltag_00338
	infantis.fa.ltag_00339
	infantis.fa.ltag_00340
	infantis.fa.ltag_00341
	infantis.fa.ltag_00342
	infantis.fa.ltag_00343
	infantis.fa.ltag_00344
	infantis.fa.ltag_00345
	infantis.fa.ltag_00768
	infantis.fa.ltag_00959
	infantis.fa.ltag_01193
	infantis.fa.ltag_01200
	infantis.fa.ltag_01463
	infantis.fa.ltag_01497
	infantis.fa.ltag_01804
	infantis.fa.ltag_01812
	infantis.fa.ltag_01813
	infantis.fa.ltag_01814
	infantis.fa.ltag_01816
	infantis.fa.ltag_01817
	infantis.fa.ltag_01818
	infantis.fa.ltag_01823
	infantis.fa.ltag_01824
	infantis.fa.ltag_01825
	infantis.fa.ltag_01841
	infantis.fa.ltag_01843
	infantis.fa.ltag_01844
	infantis.fa.ltag_01846
	infantis.fa.ltag_01848
	infantis.fa.ltag_01870
	infantis.fa.ltag_01872
	infantis.fa.ltag_01873
	infantis.fa.ltag_01874
	infantis.fa.ltag_01875
	infantis.fa.ltag_01974
	infantis.fa.ltag_01975
	infantis.fa.ltag_01976
	infantis.fa.ltag_02332
	infantis.fa.ltag_02333
	infantis.fa.ltag_02338
	infantis.fa.ltag_02551
	infantis.fa.ltag_02583
	infantis.fa.ltag_02585
	infantis.fa.ltag_02589
	infantis.fa.ltag_02590
	infantis.fa.ltag_02591
	infantis.fa.ltag_02759
	infantis.fa.ltag_02855
	infantis.fa.ltag_02858
	infantis.fa.ltag_02951
	infantis.fa.ltag_02954
	infantis.fa.ltag_02956
	infantis.fa.ltag_02958
	infantis.fa.ltag_03196
	infantis.fa.ltag_03486
	infantis.fa.ltag_03991
	infantis.fa.ltag_04006
	infantis.fa.ltag_04276
	infantis.fa.ltag_04277
	infantis.fa.ltag_04278
	infantis.fa.ltag_04280
	infantis.fa.ltag_04400
	infantis.fa.ltag_00489
	infantis.fa.ltag_03715
	infantis.fa.ltag_01860
	infantis.fa.ltag_03487
	infantis.fa.ltag_03485
	infantis.fa.pfx
	infantis.fa.ltag_02953
	infantis.fa.ltag_02955
	infantis.fa.ltag_02952
	infantis.fa.ltag_03142
	infantis.fa.ltag_03927
	infantis.fa.ltag_01972
	infantis.fa.ltag_04163
	infantis.fa.ltag_00001
	infantis.fa.ltag_00011
	infantis.fa.ltag_00239
	infantis.fa.ltag_00281
	infantis.fa.ltag_00282
	infantis.fa.ltag_00283
	infantis.fa.ltag_00284
	infantis.fa.ltag_00285
	infantis.fa.ltag_00286
	infantis.fa.ltag_00287
	infantis.fa.ltag_00288
	infantis.fa.ltag_00289
	infantis.fa.ltag_00290
	infantis.fa.ltag_00291
	infantis.fa.ltag_00292
	infantis.fa.ltag_00293
	infantis.fa.ltag_00294
	infantis.fa.ltag_00295
	infantis.fa.ltag_00296
	infantis.fa.ltag_00299
	infantis.fa.ltag_00300
	infantis.fa.ltag_00301
	infantis.fa.ltag_00302
	infantis.fa.ltag_00303
	infantis.fa.ltag_00304
	infantis.fa.ltag_00305
	infantis.fa.ltag_00306
	infantis.fa.ltag_00307
	infantis.fa.ltag_00308
	infantis.fa.ltag_00309
	infantis.fa.ltag_00311
	infantis.fa.ltag_00312
	infantis.fa.ltag_00313
	infantis.fa.ltag_00314
	infantis.fa.ltag_00321
	infantis.fa.ltag_00322
	infantis.fa.ltag_00337
	infantis.fa.ltag_00338
	infantis.fa.ltag_00339
	infantis.fa.ltag_00340
	infantis.fa.ltag_00341
	infantis.fa.ltag_00342
	infantis.fa.ltag_00343
	infantis.fa.ltag_00344
	infantis.fa.ltag_00345
	infantis.fa.ltag_00768
	infantis.fa.ltag_00959
	infantis.fa.ltag_01193
	infantis.fa.ltag_01200
	infantis.fa.ltag_01463
	infantis.fa.ltag_01497
	infantis.fa.ltag_01804
	infantis.fa.ltag_01812
	infantis.fa.ltag_01813
	infantis.fa.ltag_01814
	infantis.fa.ltag_01816
	infantis.fa.ltag_01817
	infantis.fa.ltag_01818
	infantis.fa.ltag_01823
	infantis.fa.ltag_01824
	infantis.fa.ltag_01825
	infantis.fa.ltag_01841
	infantis.fa.ltag_01843
	infantis.fa.ltag_01844
	infantis.fa.ltag_01846
	infantis.fa.ltag_01848
	infantis.fa.ltag_01870
	infantis.fa.ltag_01872
	infantis.fa.ltag_01873
	infantis.fa.ltag_01874
	infantis.fa.ltag_01875
	infantis.fa.ltag_01974
	infantis.fa.ltag_01975
	infantis.fa.ltag_01976
	infantis.fa.ltag_02332
	infantis.fa.ltag_02333
	infantis.fa.ltag_02338
	infantis.fa.ltag_02551
	infantis.fa.ltag_02583
	infantis.fa.ltag_02585
	infantis.fa.ltag_02589
	infantis.fa.ltag_02590
	infantis.fa.ltag_02591
	infantis.fa.ltag_02759
	infantis.fa.ltag_02855
	infantis.fa.ltag_02858
	infantis.fa.ltag_02951
	infantis.fa.ltag_02954
	infantis.fa.ltag_02956
	infantis.fa.ltag_02958
	infantis.fa.ltag_03196
	infantis.fa.ltag_03486
	infantis.fa.ltag_03991
	infantis.fa.ltag_04006
	infantis.fa.ltag_04276
	infantis.fa.ltag_04277
	infantis.fa.ltag_04278
	infantis.fa.ltag_04280
	infantis.fa.ltag_04400
	infantis.fa.ltag_00489
	infantis.fa.ltag_03715
	infantis.fa.ltag_01860
	infantis.fa.ltag_03487
	infantis.fa.ltag_03485
	infantis.fa.pfx
	infantis.fa.ltag_02953
	infantis.fa.ltag_02955
	infantis.fa.ltag_02952
	infantis.fa.ltag_03142
	infantis.fa.ltag_03927
	infantis.fa.ltag_01972
	infantis.fa.ltag_04163
	infantis.fa.ltag_00001
	infantis.fa.ltag_00011
	infantis.fa.ltag_00239
	infantis.fa.ltag_00281
	infantis.fa.ltag_00282
	infantis.fa.ltag_00283
	infantis.fa.ltag_00284
	infantis.fa.ltag_00285
	infantis.fa.ltag_00286
	infantis.fa.ltag_00287
	infantis.fa.ltag_00288
	infantis.fa.ltag_00289
	infantis.fa.ltag_00290
	infantis.fa.ltag_00291
	infantis.fa.ltag_00292
	infantis.fa.ltag_00293
	infantis.fa.ltag_00294
	infantis.fa.ltag_00295
	infantis.fa.ltag_00296
	infantis.fa.ltag_00299
	infantis.fa.ltag_00300
	infantis.fa.ltag_00301
	infantis.fa.ltag_00302
	infantis.fa.ltag_00303
	infantis.fa.ltag_00304
	infantis.fa.ltag_00305
	infantis.fa.ltag_00306
	infantis.fa.ltag_00307
	infantis.fa.ltag_00308
	infantis.fa.ltag_00309
	infantis.fa.ltag_00311
	infantis.fa.ltag_00312
	infantis.fa.ltag_00313
	infantis.fa.ltag_00314
	infantis.fa.ltag_00321
	infantis.fa.ltag_00322
	infantis.fa.ltag_00337
	infantis.fa.ltag_00338
	infantis.fa.ltag_00339
	infantis.fa.ltag_00340
	infantis.fa.ltag_00341
	infantis.fa.ltag_00342
	infantis.fa.ltag_00343
	infantis.fa.ltag_00344
	infantis.fa.ltag_00345
	infantis.fa.ltag_00768
	infantis.fa.ltag_00959
	infantis.fa.ltag_01193
	infantis.fa.ltag_01200
	infantis.fa.ltag_01463
	infantis.fa.ltag_01497
	infantis.fa.ltag_01804
	infantis.fa.ltag_01812
	infantis.fa.ltag_01813
	infantis.fa.ltag_01814
	infantis.fa.ltag_01816
	infantis.fa.ltag_01817
	infantis.fa.ltag_01818
	infantis.fa.ltag_01823
	infantis.fa.ltag_01824
	infantis.fa.ltag_01825
	infantis.fa.ltag_01841
	infantis.fa.ltag_01843
	infantis.fa.ltag_01844
	infantis.fa.ltag_01846
	infantis.fa.ltag_01848
	infantis.fa.ltag_01870
	infantis.fa.ltag_01872
	infantis.fa.ltag_01873
	infantis.fa.ltag_01874
	infantis.fa.ltag_01875
	infantis.fa.ltag_01974
	infantis.fa.ltag_01975
	infantis.fa.ltag_01976
	infantis.fa.ltag_02332
	infantis.fa.ltag_02333
	infantis.fa.ltag_02338
	infantis.fa.ltag_02551
	infantis.fa.ltag_02583
	infantis.fa.ltag_02585
	infantis.fa.ltag_02589
	infantis.fa.ltag_02590
	infantis.fa.ltag_02591
	infantis.fa.ltag_02759
	infantis.fa.ltag_02855
	infantis.fa.ltag_02858
	infantis.fa.ltag_02951
	infantis.fa.ltag_02954
	infantis.fa.ltag_02956
	infantis.fa.ltag_02958
	infantis.fa.ltag_03196
	infantis.fa.ltag_03486
	infantis.fa.ltag_03991
	infantis.fa.ltag_04006
	infantis.fa.ltag_04276
	infantis.fa.ltag_04277
	infantis.fa.ltag_04278
	infantis.fa.ltag_04280
	infantis.fa.ltag_04400
	infantis.fa.ltag_00489
	infantis.fa.ltag_03715
	infantis.fa.ltag_01860
	infantis.fa.ltag_03487
	infantis.fa.ltag_03485
	infantis.fa.pfx
	infantis.fa.ltag_02953
	infantis.fa.ltag_02955
	infantis.fa.ltag_02952
	infantis.fa.ltag_03142
	infantis.fa.ltag_03927
	infantis.fa.ltag_01972
	infantis.fa.ltag_04163
	infantis.fa.ltag_00001
	infantis.fa.ltag_00011
	infantis.fa.ltag_00239
	infantis.fa.ltag_00281
	infantis.fa.ltag_00282
	infantis.fa.ltag_00283
	infantis.fa.ltag_00284
	infantis.fa.ltag_00285
	infantis.fa.ltag_00286
	infantis.fa.ltag_00287
	infantis.fa.ltag_00288
	infantis.fa.ltag_00289
	infantis.fa.ltag_00290
	infantis.fa.ltag_00291
	infantis.fa.ltag_00292
	infantis.fa.ltag_00293
	infantis.fa.ltag_00294
	infantis.fa.ltag_00295
	infantis.fa.ltag_00296
	infantis.fa.ltag_00299
	infantis.fa.ltag_00300
	infantis.fa.ltag_00301
	infantis.fa.ltag_00302
	infantis.fa.ltag_00303
	infantis.fa.ltag_00304
	infantis.fa.ltag_00305
	infantis.fa.ltag_00306
	infantis.fa.ltag_00307
	infantis.fa.ltag_00308
	infantis.fa.ltag_00309
	infantis.fa.ltag_00311
	infantis.fa.ltag_00312
	infantis.fa.ltag_00313
	infantis.fa.ltag_00314
	infantis.fa.ltag_00321
	infantis.fa.ltag_00322
	infantis.fa.ltag_00337
	infantis.fa.ltag_00338
	infantis.fa.ltag_00339
	infantis.fa.ltag_00340
	infantis.fa.ltag_00341
	infantis.fa.ltag_00342
	infantis.fa.ltag_00343
	infantis.fa.ltag_00344
	infantis.fa.ltag_00345
	infantis.fa.ltag_00768
	infantis.fa.ltag_00959
	infantis.fa.ltag_01193
	infantis.fa.ltag_01200
	infantis.fa.ltag_01463
	infantis.fa.ltag_01497
	infantis.fa.ltag_01804
	infantis.fa.ltag_01812
	infantis.fa.ltag_01813
	infantis.fa.ltag_01814
	infantis.fa.ltag_01816
	infantis.fa.ltag_01817
	infantis.fa.ltag_01818
	infantis.fa.ltag_01823
	infantis.fa.ltag_01824
	infantis.fa.ltag_01825
	infantis.fa.ltag_01841
	infantis.fa.ltag_01843
	infantis.fa.ltag_01844
	infantis.fa.ltag_01846
	infantis.fa.ltag_01848
	infantis.fa.ltag_01870
	infantis.fa.ltag_01872
	infantis.fa.ltag_01873
	infantis.fa.ltag_01874
	infantis.fa.ltag_01875
	infantis.fa.ltag_01974
	infantis.fa.ltag_01975
	infantis.fa.ltag_01976
	infantis.fa.ltag_02332
	infantis.fa.ltag_02333
	infantis.fa.ltag_02338
	infantis.fa.ltag_02551
	infantis.fa.ltag_02583
	infantis.fa.ltag_02585
	infantis.fa.ltag_02589
	infantis.fa.ltag_02590
	infantis.fa.ltag_02591
	infantis.fa.ltag_02759
	infantis.fa.ltag_02855
	infantis.fa.ltag_02858
	infantis.fa.ltag_02951
	infantis.fa.ltag_02954
	infantis.fa.ltag_02956
	infantis.fa.ltag_02958
	infantis.fa.ltag_03196
	infantis.fa.ltag_03486
	infantis.fa.ltag_03991
	infantis.fa.ltag_04006
	infantis.fa.ltag_04276
	infantis.fa.ltag_04277
	infantis.fa.ltag_04278
	infantis.fa.ltag_04280
	infantis.fa.ltag_04400
	infantis.fa.ltag_00489
	infantis.fa.ltag_03715
	infantis.fa.ltag_01860
	infantis.fa.ltag_03487
	infantis.fa.ltag_03485
	infantis.fa.pfx
	infantis.fa.ltag_02953
	infantis.fa.ltag_02955
	infantis.fa.ltag_02952
	infantis.fa.ltag_03142
	infantis.fa.ltag_03927
	infantis.fa.ltag_01972
	infantis.fa.ltag_04163
	infantis.fa.ltag_00001
	infantis.fa.ltag_00011
	infantis.fa.ltag_00239
	infantis.fa.ltag_00281
	infantis.fa.ltag_00282
	infantis.fa.ltag_00283
	infantis.fa.ltag_00284
	infantis.fa.ltag_00285
	infantis.fa.ltag_00286
	infantis.fa.ltag_00287
	infantis.fa.ltag_00288
	infantis.fa.ltag_00289
	infantis.fa.ltag_00290
	infantis.fa.ltag_00291
	infantis.fa.ltag_00292
	infantis.fa.ltag_00293
	infantis.fa.ltag_00294
	infantis.fa.ltag_00295
	infantis.fa.ltag_00296
	infantis.fa.ltag_00299
	infantis.fa.ltag_00300
	infantis.fa.ltag_00301
	infantis.fa.ltag_00302
	infantis.fa.ltag_00303
	infantis.fa.ltag_00304
	infantis.fa.ltag_00305
	infantis.fa.ltag_00306
	infantis.fa.ltag_00307
	infantis.fa.ltag_00308
	infantis.fa.ltag_00309
	infantis.fa.ltag_00311
	infantis.fa.ltag_00312
	infantis.fa.ltag_00313
	infantis.fa.ltag_00314
	infantis.fa.ltag_00321
	infantis.fa.ltag_00322
	infantis.fa.ltag_00337
	infantis.fa.ltag_00338
	infantis.fa.ltag_00339
	infantis.fa.ltag_00340
	infantis.fa.ltag_00341
	infantis.fa.ltag_00342
	infantis.fa.ltag_00343
	infantis.fa.ltag_00344
	infantis.fa.ltag_00345
	infantis.fa.ltag_00768
	infantis.fa.ltag_00959
	infantis.fa.ltag_01193
	infantis.fa.ltag_01200
	infantis.fa.ltag_01463
	infantis.fa.ltag_01497
	infantis.fa.ltag_01804
	infantis.fa.ltag_01812
	infantis.fa.ltag_01813
	infantis.fa.ltag_01814
	infantis.fa.ltag_01816
	infantis.fa.ltag_01817
	infantis.fa.ltag_01818
	infantis.fa.ltag_01823
	infantis.fa.ltag_01824
	infantis.fa.ltag_01825
	infantis.fa.ltag_01841
	infantis.fa.ltag_01843
	infantis.fa.ltag_01844
	infantis.fa.ltag_01846
	infantis.fa.ltag_01848
	infantis.fa.ltag_01870
	infantis.fa.ltag_01872
	infantis.fa.ltag_01873
	infantis.fa.ltag_01874
	infantis.fa.ltag_01875
	infantis.fa.ltag_01974
	infantis.fa.ltag_01975
	infantis.fa.ltag_01976
	infantis.fa.ltag_02332
	infantis.fa.ltag_02333
	infantis.fa.ltag_02338
	infantis.fa.ltag_02551
	infantis.fa.ltag_02583
	infantis.fa.ltag_02585
	infantis.fa.ltag_02589
	infantis.fa.ltag_02590
	infantis.fa.ltag_02591
	infantis.fa.ltag_02759
	infantis.fa.ltag_02855
	infantis.fa.ltag_02858
	infantis.fa.ltag_02951
	infantis.fa.ltag_02954
	infantis.fa.ltag_02956
	infantis.fa.ltag_02958
	infantis.fa.ltag_03196
	infantis.fa.ltag_03486
	infantis.fa.ltag_03991
	infantis.fa.ltag_04006
	infantis.fa.ltag_04276
	infantis.fa.ltag_04277
	infantis.fa.ltag_04278
	infantis.fa.ltag_04280
	infantis.fa.ltag_04400
	infantis.fa.ltag_00489
	infantis.fa.ltag_03715
	infantis.fa.ltag_01860
	infantis.fa.ltag_03487
	infantis.fa.ltag_03485
	infantis.fa.pfx
	infantis.fa.ltag_02953
	infantis.fa.ltag_02955
	infantis.fa.ltag_02952
	infantis.fa.ltag_03142
	infantis.fa.ltag_03927
	infantis.fa.ltag_01972
	infantis.fa.ltag_04163
	infantis.fa.ltag_00001
	infantis.fa.ltag_00011
	infantis.fa.ltag_00239
	infantis.fa.ltag_00281
	infantis.fa.ltag_00282
	infantis.fa.ltag_00283
	infantis.fa.ltag_00284
	infantis.fa.ltag_00285
	infantis.fa.ltag_00286
	infantis.fa.ltag_00287
	infantis.fa.ltag_00288
	infantis.fa.ltag_00289
	infantis.fa.ltag_00290
	infantis.fa.ltag_00291
	infantis.fa.ltag_00292
	infantis.fa.ltag_00293
	infantis.fa.ltag_00294
	infantis.fa.ltag_00295
	infantis.fa.ltag_00296
	infantis.fa.ltag_00299
	infantis.fa.ltag_00300
	infantis.fa.ltag_00301
	infantis.fa.ltag_00302
	infantis.fa.ltag_00303
	infantis.fa.ltag_00304
	infantis.fa.ltag_00305
	infantis.fa.ltag_00306
	infantis.fa.ltag_00307
	infantis.fa.ltag_00308
	infantis.fa.ltag_00309
	infantis.fa.ltag_00311
	infantis.fa.ltag_00312
	infantis.fa.ltag_00313
	infantis.fa.ltag_00314
	infantis.fa.ltag_00321
	infantis.fa.ltag_00322
	infantis.fa.ltag_00337
	infantis.fa.ltag_00338
	infantis.fa.ltag_00339
	infantis.fa.ltag_00340
	infantis.fa.ltag_00341
	infantis.fa.ltag_00342
	infantis.fa.ltag_00343
	infantis.fa.ltag_00344
	infantis.fa.ltag_00345
	infantis.fa.ltag_00768
	infantis.fa.ltag_00959
	infantis.fa.ltag_01193
	infantis.fa.ltag_01200
	infantis.fa.ltag_01463
	infantis.fa.ltag_01497
	infantis.fa.ltag_01804
	infantis.fa.ltag_01812
	infantis.fa.ltag_01813
	infantis.fa.ltag_01814
	infantis.fa.ltag_01816
	infantis.fa.ltag_01817
	infantis.fa.ltag_01818
	infantis.fa.ltag_01823
	infantis.fa.ltag_01824
	infantis.fa.ltag_01825
	infantis.fa.ltag_01841
	infantis.fa.ltag_01843
	infantis.fa.ltag_01844
	infantis.fa.ltag_01846
	infantis.fa.ltag_01848
	infantis.fa.ltag_01870
	infantis.fa.ltag_01872
	infantis.fa.ltag_01873
	infantis.fa.ltag_01874
	infantis.fa.ltag_01875
	infantis.fa.ltag_01974
	infantis.fa.ltag_01975
	infantis.fa.ltag_01976
	infantis.fa.ltag_02332
	infantis.fa.ltag_02333
	infantis.fa.ltag_02338
	infantis.fa.ltag_02551
	infantis.fa.ltag_02583
	infantis.fa.ltag_02585
	infantis.fa.ltag_02589
	infantis.fa.ltag_02590
	infantis.fa.ltag_02591
	infantis.fa.ltag_02759
	infantis.fa.ltag_02855
	infantis.fa.ltag_02858
	infantis.fa.ltag_02951
	infantis.fa.ltag_02954
	infantis.fa.ltag_02956
	infantis.fa.ltag_02958
	infantis.fa.ltag_03196
	infantis.fa.ltag_03486
	infantis.fa.ltag_03991
	infantis.fa.ltag_04006
	infantis.fa.ltag_04276
	infantis.fa.ltag_04277
	infantis.fa.ltag_04278
	infantis.fa.ltag_04280
	infantis.fa.ltag_04400
	infantis.fa.ltag_00489
	infantis.fa.ltag_03715
	infantis.fa.ltag_01860
	infantis.fa.ltag_03487
	infantis.fa.ltag_03485
	infantis.fa.pfx
	infantis.fa.ltag_02953
	infantis.fa.ltag_02955
	infantis.fa.ltag_02952
	infantis.fa.ltag_03142
	infantis.fa.ltag_03927
	infantis.fa.ltag_01972
	infantis.fa.ltag_04163
	infantis.fa.ltag_00001
	infantis.fa.ltag_00011
	infantis.fa.ltag_00239
	infantis.fa.ltag_00281
	infantis.fa.ltag_00282
	infantis.fa.ltag_00283
	infantis.fa.ltag_00284
	infantis.fa.ltag_00285
	infantis.fa.ltag_00286
	infantis.fa.ltag_00287
	infantis.fa.ltag_00288
	infantis.fa.ltag_00289
	infantis.fa.ltag_00290
	infantis.fa.ltag_00291
	infantis.fa.ltag_00292
	infantis.fa.ltag_00293
	infantis.fa.ltag_00294
	infantis.fa.ltag_00295
	infantis.fa.ltag_00296
	infantis.fa.ltag_00299
	infantis.fa.ltag_00300
	infantis.fa.ltag_00301
	infantis.fa.ltag_00302
	infantis.fa.ltag_00303
	infantis.fa.ltag_00304
	infantis.fa.ltag_00305
	infantis.fa.ltag_00306
	infantis.fa.ltag_00307
	infantis.fa.ltag_00308
	infantis.fa.ltag_00309
	infantis.fa.ltag_00311
	infantis.fa.ltag_00312
	infantis.fa.ltag_00313
	infantis.fa.ltag_00314
	infantis.fa.ltag_00321
	infantis.fa.ltag_00322
	infantis.fa.ltag_00337
	infantis.fa.ltag_00338
	infantis.fa.ltag_00339
	infantis.fa.ltag_00340
	infantis.fa.ltag_00341
	infantis.fa.ltag_00342
	infantis.fa.ltag_00343
	infantis.fa.ltag_00344
	infantis.fa.ltag_00345
	infantis.fa.ltag_00768
	infantis.fa.ltag_00959
	infantis.fa.ltag_01193
	infantis.fa.ltag_01200
	infantis.fa.ltag_01463
	infantis.fa.ltag_01497
	infantis.fa.ltag_01804
	infantis.fa.ltag_01812
	infantis.fa.ltag_01813
	infantis.fa.ltag_01814
	infantis.fa.ltag_01816
	infantis.fa.ltag_01817
	infantis.fa.ltag_01818
	infantis.fa.ltag_01823
	infantis.fa.ltag_01824
	infantis.fa.ltag_01825
	infantis.fa.ltag_01841
	infantis.fa.ltag_01843
	infantis.fa.ltag_01844
	infantis.fa.ltag_01846
	infantis.fa.ltag_01848
	infantis.fa.ltag_01870
	infantis.fa.ltag_01872
	infantis.fa.ltag_01873
	infantis.fa.ltag_01874
	infantis.fa.ltag_01875
	infantis.fa.ltag_01974
	infantis.fa.ltag_01975
	infantis.fa.ltag_01976
	infantis.fa.ltag_02332
	infantis.fa.ltag_02333
	infantis.fa.ltag_02338
	infantis.fa.ltag_02551
	infantis.fa.ltag_02583
	infantis.fa.ltag_02585
	infantis.fa.ltag_02589
	infantis.fa.ltag_02590
	infantis.fa.ltag_02591
	infantis.fa.ltag_02759
	infantis.fa.ltag_02855
	infantis.fa.ltag_02858
	infantis.fa.ltag_02951
	infantis.fa.ltag_02954
	infantis.fa.ltag_02956
	infantis.fa.ltag_02958
	infantis.fa.ltag_03196
	infantis.fa.ltag_03486
	infantis.fa.ltag_03991
	infantis.fa.ltag_04006
	infantis.fa.ltag_04276
	infantis.fa.ltag_04277
	infantis.fa.ltag_04278
	infantis.fa.ltag_04280
	infantis.fa.ltag_04400
	infantis.fa.ltag_00489
	infantis.fa.ltag_03715
	infantis.fa.ltag_01860
	infantis.fa.ltag_03487
	infantis.fa.ltag_03485
	infantis.fa.pfx
	infantis.fa.ltag_02953
	infantis.fa.ltag_02955
	infantis.fa.ltag_02952
	infantis.fa.ltag_03142
	infantis.fa.ltag_03927
	infantis.fa.ltag_01972
	infantis.fa.ltag_04163
	infantis.fa.ltag_00001
	infantis.fa.ltag_00011
	infantis.fa.ltag_00239
	infantis.fa.ltag_00281
	infantis.fa.ltag_00282
	infantis.fa.ltag_00283
	infantis.fa.ltag_00284
	infantis.fa.ltag_00285
	infantis.fa.ltag_00286
	infantis.fa.ltag_00287
	infantis.fa.ltag_00288
	infantis.fa.ltag_00289
	infantis.fa.ltag_00290
	infantis.fa.ltag_00291
	infantis.fa.ltag_00292
	infantis.fa.ltag_00293
	infantis.fa.ltag_00294
	infantis.fa.ltag_00295
	infantis.fa.ltag_00296
	infantis.fa.ltag_00299
	infantis.fa.ltag_00300
	infantis.fa.ltag_00301
	infantis.fa.ltag_00302
	infantis.fa.ltag_00303
	infantis.fa.ltag_00304
	infantis.fa.ltag_00305
	infantis.fa.ltag_00306
	infantis.fa.ltag_00307
	infantis.fa.ltag_00308
	infantis.fa.ltag_00309
	infantis.fa.ltag_00311
	infantis.fa.ltag_00312
	infantis.fa.ltag_00313
	infantis.fa.ltag_00314
	infantis.fa.ltag_00321
	infantis.fa.ltag_00322
	infantis.fa.ltag_00337
	infantis.fa.ltag_00338
	infantis.fa.ltag_00339
	infantis.fa.ltag_00340
	infantis.fa.ltag_00341
	infantis.fa.ltag_00342
	infantis.fa.ltag_00343
	infantis.fa.ltag_00344
	infantis.fa.ltag_00345
	infantis.fa.ltag_00768
	infantis.fa.ltag_00959
	infantis.fa.ltag_01193
	infantis.fa.ltag_01200
	infantis.fa.ltag_01463
	infantis.fa.ltag_01497
	infantis.fa.ltag_01804
	infantis.fa.ltag_01812
	infantis.fa.ltag_01813
	infantis.fa.ltag_01814
	infantis.fa.ltag_01816
	infantis.fa.ltag_01817
	infantis.fa.ltag_01818
	infantis.fa.ltag_01823
	infantis.fa.ltag_01824
	infantis.fa.ltag_01825
	infantis.fa.ltag_01841
	infantis.fa.ltag_01843
	infantis.fa.ltag_01844
	infantis.fa.ltag_01846
	infantis.fa.ltag_01848
	infantis.fa.ltag_01870
	infantis.fa.ltag_01872
	infantis.fa.ltag_01873
	infantis.fa.ltag_01874
	infantis.fa.ltag_01875
	infantis.fa.ltag_01974
	infantis.fa.ltag_01975
	infantis.fa.ltag_01976
	infantis.fa.ltag_02332
	infantis.fa.ltag_02333
	infantis.fa.ltag_02338
	infantis.fa.ltag_02551
	infantis.fa.ltag_02583
	infantis.fa.ltag_02585
	infantis.fa.ltag_02589
	infantis.fa.ltag_02590
	infantis.fa.ltag_02591
	infantis.fa.ltag_02759
	infantis.fa.ltag_02855
	infantis.fa.ltag_02858
	infantis.fa.ltag_02951
	infantis.fa.ltag_02954
[truncated: 1,046,576+ more rows]

## Sheet: Minnesota
Gene	Johann.fa.pfx	Annotation	No. isolates	No. sequences	Min group size nuc	Max group size nuc	Avg group size nuc
ais_2	Johann.fa.ltag_03992	Lipopolysaccharide core heptose(II)-phosphate phosphatase precursor	1	1	584	584	584
bfpB	Johann.fa.ltag_03980	Bundle-forming pilus B	1	1	1682	1682	1682
cia	Johann.fa.ltag_03953	Colicin-Ia	1	1	1880	1880	1880
dam_3	Johann.fa.ltag_03757	DNA adenine methylase	1	1	983	983	983
dnaQ_2	Johann.fa.ltag_03967	DNA polymerase III subunit epsilon	1	1	848	848	848
galE_2	Johann.fa.ltag_01894	UDP-glucose 4-epimerase	1	1	1013	1013	1013
glgA_1	Johann.fa.ltag_01890	Capsular glucan synthase	1	1	1031	1031	1031
dapB	Johann.fa.ltag_00009	4-hydroxy-tetrahydrodipicolinate reductase	1	1	821	821	821
group_1735	Johann.fa.ltag_00010	hypothetical protein	1	1	164	164	164
group_1739	Johann.fa.ltag_00125	putative fimbrial-like adhesin protein	1	1	1268	1268	1268
group_1758	Johann.fa.ltag_00220	hypothetical protein	1	1	773	773	773
group_1760	Johann.fa.ltag_00228	hypothetical protein	1	1	701	701	701
group_1761	Johann.fa.ltag_00229	hypothetical protein	1	1	449	449	449
group_1763	Johann.fa.ltag_00232	hypothetical protein	1	1	824	824	824
group_1764	Johann.fa.ltag_00233	hypothetical protein	1	1	845	845	845
group_1765	Johann.fa.ltag_00234	hypothetical protein	1	1	923	923	923
group_1769	Johann.fa.ltag_00240	Transposase	1	1	428	428	428
group_1770	Johann.fa.ltag_00241	hypothetical protein	1	1	233	233	233
group_1771	Johann.fa.ltag_00244	hypothetical protein	1	1	377	377	377
group_1772	Johann.fa.ltag_00245	RHS repeat-associated core domain protein	1	1	341	341	341
group_1773	Johann.fa.ltag_00250	Saf-pilin pilus formation protein SafA	1	1	494	494	494
cfaE	Johann.fa.ltag_00261	Colonization factor antigen I subunit E	1	1	1046	1046	1046
group_1781	Johann.fa.ltag_00283	hypothetical protein	1	1	374	374	374
group_1782	Johann.fa.ltag_00284	hypothetical protein	1	1	1442	1442	1442
group_1783	Johann.fa.ltag_00285	hypothetical protein	1	1	170	170	170
group_1785	Johann.fa.ltag_00287	hypothetical protein	1	1	872	872	872
intA_1	Johann.fa.ltag_00288	Prophage CP4-57 integrase	1	1	1319	1319	1319
rlpA	Johann.fa.ltag_00552	Rare lipoprotein A precursor	1	1	1094	1094	1094
group_1829	Johann.fa.ltag_01050	hypothetical protein	1	1	164	164	164
rnfC_1	Johann.fa.ltag_01251	Nitrogen fixation protein RnfC	1	1	1862	1862	1862
group_1830	Johann.fa.ltag_01053	hypothetical protein	1	1	170	170	170
group_1831	Johann.fa.ltag_01054	hypothetical protein	1	1	263	263	263
aroD	Johann.fa.ltag_01156	3-dehydroquinate dehydratase	1	1	758	758	758
group_1841	Johann.fa.ltag_01349	hypothetical protein	1	1	788	788	788
group_1842	Johann.fa.ltag_01350	hypothetical protein	1	1	284	284	284
group_1843	Johann.fa.ltag_01351	hypothetical protein	1	1	422	422	422
group_1844	Johann.fa.ltag_01352	hypothetical protein	1	1	182	182	182
group_1845	Johann.fa.ltag_01353	gene X product	1	1	1052	1052	1052
group_1846	Johann.fa.ltag_01354	hypothetical protein	1	1	317	317	317
group_1847	Johann.fa.ltag_01355	major coat protein	1	1	242	242	242
group_1848	Johann.fa.ltag_01356	attachment protein	1	1	1292	1292	1292
group_1849	Johann.fa.ltag_01357	minor coat protein	1	1	341	341	341
group_1850	Johann.fa.ltag_01358	assembly protein	1	1	1094	1094	1094
group_1852	Johann.fa.ltag_01360	hypothetical protein	1	1	308	308	308
group_1853	Johann.fa.ltag_01361	hypothetical protein	1	1	233	233	233
group_1854	Johann.fa.ltag_01363	hypothetical protein	1	1	131	131	131
group_1880	Johann.fa.ltag_01818	hypothetical protein	1	1	332	332	332
manC1_1	Johann.fa.ltag_01887	Mannose-1-phosphate guanylyltransferase 1	1	1	1424	1424	1424
group_1884	Johann.fa.ltag_01889	hypothetical protein	1	1	1142	1142	1142
group_1887	Johann.fa.ltag_01892	hypothetical protein	1	1	1367	1367	1367
group_1890	Johann.fa.ltag_01896	Cholesterol dehydrogenase	1	1	995	995	995
group_1896	Johann.fa.ltag_02028	hypothetical protein	1	1	158	158	158
group_1903	Johann.fa.ltag_02035	phage tail tape measure protein, TP901 family, core region	1	1	1928	1928	1928
group_1909	Johann.fa.ltag_02043	putative phage protein (possible DNA packaging)	1	1	323	323	323
group_1910	Johann.fa.ltag_02044	phage major capsid protein, HK97 family	1	1	1229	1229	1229
group_1911	Johann.fa.ltag_02047	hypothetical protein	1	1	161	161	161
group_1912	Johann.fa.ltag_02048	Phage terminase-like protein, large subunit	1	1	1730	1730	1730
group_1913	Johann.fa.ltag_02049	putative phage terminase, small subunit, P27 family	1	1	437	437	437
group_1914	Johann.fa.ltag_02050	HNH endonuclease	1	1	350	350	350
group_1915	Johann.fa.ltag_02051	hypothetical protein	1	1	857	857	857
group_1916	Johann.fa.ltag_02052	hypothetical protein	1	1	317	317	317
group_1917	Johann.fa.ltag_02053	putative chitinase	1	1	617	617	617
group_1920	Johann.fa.ltag_02056	hypothetical protein	1	1	1097	1097	1097
group_1921	Johann.fa.ltag_02057	hypothetical protein	1	1	422	422	422
group_1922	Johann.fa.ltag_02058	hypothetical protein	1	1	635	635	635
group_1926	Johann.fa.ltag_02067	phage regulatory protein, Rha family	1	1	1148	1148	1148
group_1930	Johann.fa.ltag_02071	hypothetical protein	1	1	902	902	902
group_1932	Johann.fa.ltag_02074	hypothetical protein	1	1	812	812	812
fliC_2	Johann.fa.ltag_02076	Phase 1-I flagellin	1	1	1103	1103	1103
yfdG	Johann.fa.ltag_02217	hypothetical protein	1	1	362	362	362
yfdH	Johann.fa.ltag_02218	hypothetical protein	1	1	917	917	917
group_1937	Johann.fa.ltag_02219	O-antigen conversion protein C	1	1	1769	1769	1769
group_1938	Johann.fa.ltag_02220	Head binding protein	1	1	2168	2168	2168
group_1939	Johann.fa.ltag_02221	hypothetical protein	1	1	2009	2009	2009
group_1940	Johann.fa.ltag_02225	hypothetical protein	1	1	701	701	701
group_1944	Johann.fa.ltag_02237	ORF11CD3 domain protein	1	1	521	521	521
rusA_2	Johann.fa.ltag_02242	Crossover junction endodeoxyribonuclease RusA	1	1	362	362	362
group_1948	Johann.fa.ltag_02244	hypothetical protein	1	1	212	212	212
group_1949	Johann.fa.ltag_02245	NinF protein	1	1	176	176	176
group_1950	Johann.fa.ltag_02246	hypothetical protein	1	1	419	419	419
group_1951	Johann.fa.ltag_02247	PUA domain (predicted RNA-binding domain)	1	1	872	872	872
group_1960	Johann.fa.ltag_02265	hypothetical protein	1	1	539	539	539
group_1961	Johann.fa.ltag_02267	hypothetical protein	1	1	1034	1034	1034
group_1962	Johann.fa.ltag_02268	hypothetical protein	1	1	623	623	623
group_1963	Johann.fa.ltag_02269	hypothetical protein	1	1	125	125	125
group_1965	Johann.fa.ltag_02316	hypothetical protein	1	1	167	167	167
group_1969	Johann.fa.ltag_02381	outer membrane protein RatB	1	1	7316	7316	7316
group_1971	Johann.fa.ltag_02383	intimin-like protein SinH	1	1	968	968	968
group_1974	Johann.fa.ltag_02501	hypothetical protein	1	1	920	920	920
group_1975	Johann.fa.ltag_02502	Bacteriophage tail assembly protein	1	1	569	569	569
group_1976	Johann.fa.ltag_02503	RNase III inhibitor	1	1	824	824	824
group_1980	Johann.fa.ltag_02666	hypothetical protein	1	1	506	506	506
group_2037	Johann.fa.ltag_03284	hypothetical protein	1	1	161	161	161
group_2051	Johann.fa.ltag_03481	hypothetical protein	1	1	182	182	182
xerD_4	Johann.fa.ltag_03753	Tyrosine recombinase XerD	1	1	980	980	980
group_2086	Johann.fa.ltag_03754	Regulatory phage protein cox	1	1	272	272	272
group_2087	Johann.fa.ltag_03755	hypothetical protein	1	1	230	230	230
group_2088	Johann.fa.ltag_03756	hypothetical protein	1	1	383	383	383
group_2090	Johann.fa.ltag_03758	hypothetical protein	1	1	227	227	227
group_2091	Johann.fa.ltag_03759	hypothetical protein	1	1	779	779	779
group_2092	Johann.fa.ltag_03760	Bacteriophage replication gene A protein (GPA)	1	1	2636	2636	2636
group_2093	Johann.fa.ltag_03761	hypothetical protein	1	1	200	200	200
group_2094	Johann.fa.ltag_03762	DNA adenine methylase	1	1	692	692	692
group_2095	Johann.fa.ltag_03763	Ogr/Delta-like zinc finger	1	1	326	326	326
group_2096	Johann.fa.ltag_03764	portal vertex protein	1	1	1061	1061	1061
group_2097	Johann.fa.ltag_03765	terminase ATPase subunit	1	1	1811	1811	1811
group_2098	Johann.fa.ltag_03766	capsid-scaffolding protein	1	1	1061	1061	1061
group_2099	Johann.fa.ltag_03767	capsid protein	1	1	1022	1022	1022
group_2100	Johann.fa.ltag_03768	terminase endonuclease subunit	1	1	701	701	701
group_2101	Johann.fa.ltag_03769	Phage head completion protein (GPL)	1	1	473	473	473
group_2102	Johann.fa.ltag_03770	P2 phage tail completion protein R (GpR)	1	1	476	476	476
group_2103	Johann.fa.ltag_03771	phage virion morphogenesis protein	1	1	695	695	695
group_2104	Johann.fa.ltag_03772	hypothetical protein	1	1	1142	1142	1142
group_2105	Johann.fa.ltag_03773	hypothetical protein	1	1	455	455	455
group_2106	Johann.fa.ltag_03774	Phage holin family 2	1	1	311	311	311
group_2107	Johann.fa.ltag_03775	hypothetical protein	1	1	338	338	338
group_2108	Johann.fa.ltag_03776	hypothetical protein	1	1	383	383	383
group_2109	Johann.fa.ltag_03777	hypothetical protein	1	1	269	269	269
group_2110	Johann.fa.ltag_03778	phage tail tape measure protein, TP901 family, core region	1	1	2114	2114	2114
group_2111	Johann.fa.ltag_03779	hypothetical protein	1	1	335	335	335
group_2112	Johann.fa.ltag_03780	hypothetical protein	1	1	1184	1184	1184
group_2113	Johann.fa.ltag_03781	hypothetical protein	1	1	593	593	593
group_2114	Johann.fa.ltag_03783	Bacteriophage tail assembly protein	1	1	587	587	587
group_2115	Johann.fa.ltag_03784	hypothetical protein	1	1	722	722	722
group_2116	Johann.fa.ltag_03785	hypothetical protein	1	1	542	542	542
group_2117	Johann.fa.ltag_03786	hypothetical protein	1	1	1724	1724	1724
dinB_3	Johann.fa.ltag_03937	DNA polymerase IV	1	1	1184	1184	1184
group_2127	Johann.fa.ltag_03938	Plasmid stability protein	1	1	416	416	416
group_2128	Johann.fa.ltag_03939	StbA protein	1	1	980	980	980
group_2129	Johann.fa.ltag_03940	hypothetical protein	1	1	308	308	308
group_2130	Johann.fa.ltag_03941	ParA-like protein	1	1	644	644	644
group_2132	Johann.fa.ltag_03945	hypothetical protein	1	1	926	926	926
group_2133	Johann.fa.ltag_03946	hypothetical protein	1	1	254	254	254
group_2134	Johann.fa.ltag_03947	hypothetical protein	1	1	344	344	344
group_2135	Johann.fa.ltag_03949	hypothetical protein	1	1	254	254	254
group_2136	Johann.fa.ltag_03950	hypothetical protein	1	1	590	590	590
group_2137	Johann.fa.ltag_03951	hypothetical protein	1	1	347	347	347
group_2138	Johann.fa.ltag_03952	Colicin E1 (microcin) immunity protein	1	1	347	347	347
group_2140	Johann.fa.ltag_03954	hypothetical protein	1	1	374	374	374
group_2146	Johann.fa.ltag_03961	hypothetical protein	1	1	914	914	914
group_2147	Johann.fa.ltag_03962	ProQ/FINO family protein	1	1	602	602	602
group_2148	Johann.fa.ltag_03963	hypothetical protein	1	1	494	494	494
group_2149	Johann.fa.ltag_03964	hypothetical protein	1	1	266	266	266
group_2150	Johann.fa.ltag_03965	hypothetical protein	1	1	233	233	233
group_2151	Johann.fa.ltag_03966	hypothetical protein	1	1	473	473	473
group_2154	Johann.fa.ltag_03969	hypothetical protein	1	1	269	269	269
group_2156	Johann.fa.ltag_03971	hypothetical protein	1	1	287	287	287
group_2157	Johann.fa.ltag_03972	transcriptional activator RfaH	1	1	533	533	533
group_2158	Johann.fa.ltag_03973	hypothetical protein	1	1	683	683	683
group_2159	Johann.fa.ltag_03974	hypothetical protein	1	1	566	566	566
group_2160	Johann.fa.ltag_03975	Plasmid conjugative transfer protein PilI	1	1	254	254	254
group_2161	Johann.fa.ltag_03976	hypothetical protein	1	1	452	452	452
group_2162	Johann.fa.ltag_03977	hypothetical protein	1	1	590	590	590
group_2163	Johann.fa.ltag_03978	Toxin co-regulated pilus biosynthesis protein Q	1	1	1067	1067	1067
group_2164	Johann.fa.ltag_03979	PilM	1	1	437	437	437
group_2166	Johann.fa.ltag_03981	Pilin accessory protein (PilO)	1	1	1295	1295	1295
group_2167	Johann.fa.ltag_03982	type IV pilus biogenesis protein PilP	1	1	452	452	452
group_2170	Johann.fa.ltag_03985	hypothetical protein	1	1	614	614	614
group_2171	Johann.fa.ltag_03986	invasion protein IagB	1	1	560	560	560
group_2172	Johann.fa.ltag_03987	Type IV leader peptidase family protein	1	1	656	656	656
group_2173	Johann.fa.ltag_03988	hypothetical protein	1	1	1292	1292	1292
group_2174	Johann.fa.ltag_03989	integrase	1	1	1154	1154	1154
group_2175	Johann.fa.ltag_03990	hypothetical protein	1	1	824	824	824
group_2176	Johann.fa.ltag_03991	hypothetical protein	1	1	1202	1202	1202
group_2178	Johann.fa.ltag_03993	hypothetical protein	1	1	458	458	458
group_2179	Johann.fa.ltag_03994	hypothetical protein	1	1	818	818	818
group_2181	Johann.fa.ltag_03996	hypothetical protein	1	1	290	290	290
group_2184	Johann.fa.ltag_03999	hypothetical protein	1	1	347	347	347
group_2185	Johann.fa.ltag_04000	Macrophage killing protein with similarity to conjugation protein	1	1	692	692	692
group_2186	Johann.fa.ltag_04001	hypothetical protein	1	1	983	983	983
group_2187	Johann.fa.ltag_04002	hypothetical protein	1	1	1289	1289	1289
group_2188	Johann.fa.ltag_04003	hypothetical protein	1	1	704	704	704
group_2189	Johann.fa.ltag_04004	hypothetical protein	1	1	527	527	527
group_2190	Johann.fa.ltag_04005	hypothetical protein	1	1	404	404	404
group_2191	Johann.fa.ltag_04006	hypothetical protein	1	1	188	188	188
group_2192	Johann.fa.ltag_04007	hypothetical protein	1	1	800	800	800
group_2193	Johann.fa.ltag_04008	Type IV secretory pathway, VirB4 components	1	1	3044	3044	3044
group_2194	Johann.fa.ltag_04009	hypothetical protein	1	1	614	614	614
group_2195	Johann.fa.ltag_04010	hypothetical protein	1	1	1202	1202	1202
group_2196	Johann.fa.ltag_04011	hypothetical protein	1	1	584	584	584
group_2197	Johann.fa.ltag_04012	hypothetical protein	1	1	2168	2168	2168
group_2198	Johann.fa.ltag_04013	hypothetical protein	1	1	662	662	662
group_2199	Johann.fa.ltag_04014	hypothetical protein	1	1	209	209	209
group_2200	Johann.fa.ltag_04015	hypothetical protein	1	1	176	176	176
group_2203	Johann.fa.ltag_04018	hypothetical protein	1	1	251	251	251
group_2204	Johann.fa.ltag_04019	small toxic polypeptide	1	1	155	155	155
group_2205	Johann.fa.ltag_04020	hypothetical protein	1	1	1208	1208	1208
group_2206	Johann.fa.ltag_04021	Protein-disulfide isomerase	1	1	1070	1070	1070
group_2207	Johann.fa.ltag_04022	Type IV secretory pathway, VirD4 components	1	1	2291	2291	2291
group_2208	Johann.fa.ltag_04023	conjugal transfer relaxase TraI	1	1	2699	2699	2699
group_2209	Johann.fa.ltag_04024	hypothetical protein	1	1	131	131	131
group_2210	Johann.fa.ltag_04025	hypothetical protein	1	1	335	335	335
group_2211	Johann.fa.ltag_04026	hypothetical protein	1	1	848	848	848
group_2212	Johann.fa.ltag_04027	hypothetical protein	1	1	251	251	251
group_2213	Johann.fa.ltag_04028	hypothetical protein	1	1	281	281	281
group_2214	Johann.fa.ltag_04029	putative transposase	1	1	902	902	902
group_2215	Johann.fa.ltag_04030	hypothetical protein	1	1	266	266	266
group_2216	Johann.fa.ltag_04031	hypothetical protein	1	1	434	434	434
group_2217	Johann.fa.ltag_04032	Antirestriction protein	1	1	500	500	500
intA_2	Johann.fa.ltag_04246	Prophage CP4-57 integrase	1	1	1247	1247	1247
group_2229	Johann.fa.ltag_04247	hypothetical protein	1	1	188	188	188
group_2230	Johann.fa.ltag_04248	EcoKI restriction-modification system protein HsdS	1	1	602	602	602
group_2231	Johann.fa.ltag_04249	putative type I restriction enzymeP M protein	1	1	1481	1481	1481
group_2232	Johann.fa.ltag_04250	hypothetical protein	1	1	713	713	713
hsdR	Johann.fa.ltag_04251	Type-1 restriction enzyme R protein	1	1	3095	3095	3095
group_2234	Johann.fa.ltag_04252	hypothetical protein	1	1	2030	2030	2030
group_2235	Johann.fa.ltag_04253	hypothetical protein	1	1	1433	1433	1433
group_2236	Johann.fa.ltag_04254	EcoKI restriction-modification system protein HsdS	1	1	1367	1367	1367
hsdM	Johann.fa.ltag_04255	Type I restriction enzyme EcoKI M protein	1	1	2453	2453	2453
yfjZ	Johann.fa.ltag_04257	Putative antitoxin YfjZ	1	1	341	341	341
group_2240	Johann.fa.ltag_04259	Restriction endonuclease	1	1	1007	1007	1007
group_2241	Johann.fa.ltag_04261	hypothetical protein	1	1	149	149	149
group_2252	Johann.fa.ltag_04330	hypothetical protein	1	1	689	689	689
rihC	Johann.fa.ltag_04405	Non-specific ribonucleoside hydrolase RihC	1	1	920	920	920
group_41	Johann.fa.ltag_01688	hypothetical protein	1	1	593	593	593
group_465	Johann.fa.ltag_00224	type VI secretion protein IcmF	1	1	338	338	338
group_579	Johann.fa.ltag_01624	putative protein/domain, possibly involved in tellurite resistance	1	1	152	152	152
pglI_1	Johann.fa.ltag_01891	GalNAc(5)-diNAcBac-PP-undecaprenol beta-1,3-glucosyltransferase	1	1	860	860	860
pilT_2	Johann.fa.ltag_03995	Twitching mobility protein	1	1	1148	1148	1148
pld	Johann.fa.ltag_03997	Phospholipase D precursor	1	1	551	551	551
relE2	Johann.fa.ltag_03968	Toxin RelE2	1	1	281	281	281
repA	Johann.fa.ltag_03970	Replication-associated protein	1	1	1076	1076	1076
rfbX	Johann.fa.ltag_01893	Putative O-antigen transporter	1	1	1241	1241	1241
rpoS_2	Johann.fa.ltag_02653	RNA polymerase sigma factor RpoS	1	1	470	470	470
sopD2_2	Johann.fa.ltag_00826	Salmonella outer protein D 2	1	1	326	326	326
taqIM	Johann.fa.ltag_00286	Modification methylase TaqI	1	1	1460	1460	1460
tcpE	Johann.fa.ltag_03984	TCP pilus biosynthesis protein TcpE	1	1	1097	1097	1097
tcpT	Johann.fa.ltag_03983	TCP pilus biosynthesis protein TcpT	1	1	1553	1553	1553
traC	Johann.fa.ltag_03998	DNA primase TraC	1	1	3767	3767	3767
tuaG	Johann.fa.ltag_01888	Putative teichuronic acid biosynthesis glycosyltransferase TuaG	1	1	788	788	788
xcpQ	Johann.fa.ltag_01359	General secretion pathway protein D	1	1	1265	1265	1265
yegE_2	Johann.fa.ltag_01922	putative diguanylate cyclase YegE	1	1	1178	1178	1178
ypjF	Johann.fa.ltag_04258	putative toxin YpjF	1	1	341	341	341

## Sheet: Manhattan
Gene	mannht.fa.pfx	Annotation	No. isolates	No. sequences	Min group size nuc	Max group size nuc	Avg group size nuc
ddrA_4	mannht.fa.ltag_02286	DNA damage response protein A	1	1	707	707	707
group_213	mannht.fa.ltag_03158	hypothetical protein	1	1	740	740	740
group_218	mannht.fa.ltag_03394	hypothetical protein	1	1	149	149	149
group_4418	mannht.fa.ltag_00001	hypothetical protein	1	1	581	581	581
group_4419	mannht.fa.ltag_00047	hypothetical protein	1	1	179	179	179
group_4420	mannht.fa.ltag_00103	hypothetical protein	1	1	188	188	188
group_4422	mannht.fa.ltag_00228	hypothetical protein	1	1	773	773	773
group_4424	mannht.fa.ltag_00240	hypothetical protein	1	1	410	410	410
group_4426	mannht.fa.ltag_00244	hypothetical protein	1	1	131	131	131
group_4427	mannht.fa.ltag_00246	Saf-pilin pilus formation protein SafA	1	1	497	497	497
caf1M	mannht.fa.ltag_00247	Capsule protein fraction 1	1	1	737	737	737
intS_1	mannht.fa.ltag_00271	Putative prophage CPS-53 integrase	1	1	1190	1190	1190
group_4430	mannht.fa.ltag_00272	hypothetical protein	1	1	824	824	824
group_4431	mannht.fa.ltag_00273	putative transcriptional regulator	1	1	299	299	299
group_4432	mannht.fa.ltag_00274	hypothetical protein	1	1	176	176	176
group_4433	mannht.fa.ltag_00275	hypothetical protein	1	1	359	359	359
group_4434	mannht.fa.ltag_00276	hypothetical protein	1	1	284	284	284
group_4436	mannht.fa.ltag_00279	Phage polarity suppression protein (Psu)	1	1	761	761	761
group_4437	mannht.fa.ltag_00280	DNA-binding transcriptional regulator	1	1	272	272	272
group_4438	mannht.fa.ltag_00281	Retron-type reverse transcriptase	1	1	1226	1226	1226
group_4439	mannht.fa.ltag_00282	Retron-type reverse transcriptase	1	1	2018	2018	2018
group_4440	mannht.fa.ltag_00795	hypothetical protein	1	1	140	140	140
group_4441	mannht.fa.ltag_01393	hypothetical protein	1	1	122	122	122
group_4442	mannht.fa.ltag_01424	hypothetical protein	1	1	632	632	632
group_4445	mannht.fa.ltag_01497	hypothetical protein	1	1	182	182	182
fliC_1	mannht.fa.ltag_01801	Phase 1-I flagellin	1	1	1247	1247	1247
group_4447	mannht.fa.ltag_01926	hypothetical protein	1	1	284	284	284
group_4449	mannht.fa.ltag_01979	hypothetical protein	1	1	737	737	737
group_4450	mannht.fa.ltag_01980	hypothetical protein	1	1	311	311	311
group_4451	mannht.fa.ltag_01982	hypothetical protein	1	1	377	377	377
group_4452	mannht.fa.ltag_01984	RHS repeat-associated core domain protein	1	1	149	149	149
group_4453	mannht.fa.ltag_01985	hypothetical protein	1	1	224	224	224
group_4455	mannht.fa.ltag_02235	Head binding protein	1	1	1856	1856	1856
group_4456	mannht.fa.ltag_02236	Mnt	1	1	248	248	248
group_4457	mannht.fa.ltag_02237	hypothetical protein	1	1	725	725	725
group_4458	mannht.fa.ltag_02239	hypothetical protein	1	1	161	161	161
group_4459	mannht.fa.ltag_02240	Mnt	1	1	314	314	314
group_4460	mannht.fa.ltag_02242	hypothetical protein	1	1	2153	2153	2153
group_4463	mannht.fa.ltag_02258	phage regulatory protein, Rha family	1	1	605	605	605
group_4464	mannht.fa.ltag_02263	hypothetical protein	1	1	179	179	179
group_4465	mannht.fa.ltag_02265	Bacteriophage Lambda NinG protein	1	1	605	605	605
group_4466	mannht.fa.ltag_02266	NinF protein	1	1	176	176	176
group_4468	mannht.fa.ltag_02269	hypothetical protein	1	1	278	278	278
group_4469	mannht.fa.ltag_02274	putative zinc finger/helix-turn-helix protein, YgiT family	1	1	209	209	209
group_4470	mannht.fa.ltag_02275	putative HTH-type transcriptional regulator	1	1	653	653	653
group_4471	mannht.fa.ltag_02276	hypothetical protein	1	1	236	236	236
group_4472	mannht.fa.ltag_02277	hypothetical protein	1	1	245	245	245
group_4473	mannht.fa.ltag_02278	hypothetical protein	1	1	209	209	209
group_4474	mannht.fa.ltag_02279	hypothetical protein	1	1	362	362	362
group_4475	mannht.fa.ltag_02280	hypothetical protein	1	1	443	443	443
group_4477	mannht.fa.ltag_02284	Lambda Phage CIII	1	1	146	146	146
group_4479	mannht.fa.ltag_02291	hypothetical protein	1	1	359	359	359
group_4480	mannht.fa.ltag_02296	hypothetical protein	1	1	374	374	374
group_4481	mannht.fa.ltag_02408	hypothetical protein	1	1	515	515	515
group_4482	mannht.fa.ltag_02409	hypothetical protein	1	1	539	539	539
group_4483	mannht.fa.ltag_02410	hypothetical protein	1	1	743	743	743
group_4484	mannht.fa.ltag_02415	hypothetical protein	1	1	290	290	290
fimA_5	mannht.fa.ltag_02740	Type-1A pilin	1	1	437	437	437
group_4486	mannht.fa.ltag_02999	DNA-binding transcriptional regulator	1	1	218	218	218
group_4487	mannht.fa.ltag_03002	phage tail tape measure protein, TP901 family, core region	1	1	2444	2444	2444
group_4488	mannht.fa.ltag_03005	major tail sheath protein	1	1	1178	1178	1178
group_4489	mannht.fa.ltag_03007	Phage tail fibre repeat	1	1	1976	1976	1976
group_4490	mannht.fa.ltag_03018	Phage Tail Protein X	1	1	203	203	203
group_4491	mannht.fa.ltag_03020	terminase endonuclease subunit	1	1	749	749	749
group_4492	mannht.fa.ltag_03021	capsid protein	1	1	1067	1067	1067
group_4493	mannht.fa.ltag_03022	capsid-scaffolding protein	1	1	854	854	854
group_4494	mannht.fa.ltag_03027	hypothetical protein	1	1	233	233	233
group_4495	mannht.fa.ltag_03028	hypothetical protein	1	1	596	596	596
group_4496	mannht.fa.ltag_03029	hypothetical protein	1	1	731	731	731
dinI_3	mannht.fa.ltag_03030	DNA-damage-inducible protein I	1	1	440	440	440
group_4498	mannht.fa.ltag_03032	hypothetical protein	1	1	593	593	593
group_4499	mannht.fa.ltag_03034	hypothetical protein	1	1	227	227	227
group_4500	mannht.fa.ltag_03035	hypothetical protein	1	1	416	416	416
group_4501	mannht.fa.ltag_03037	hypothetical protein	1	1	263	263	263
group_4502	mannht.fa.ltag_03038	Bacteriophage CI repressor helix-turn-helix domain protein	1	1	578	578	578
xerD_3	mannht.fa.ltag_03039	Tyrosine recombinase XerD	1	1	1037	1037	1037
group_4504	mannht.fa.ltag_03179	hypothetical protein	1	1	338	338	338
group_4506	mannht.fa.ltag_03289	hypothetical protein	1	1	182	182	182
group_4507	mannht.fa.ltag_03509	hypothetical protein	1	1	413	413	413
group_4508	mannht.fa.ltag_03867	hypothetical protein	1	1	164	164	164
group_4509	mannht.fa.ltag_03938	hypothetical protein	1	1	344	344	344
thiS	mannht.fa.ltag_03942	Thiamine biosynthesis protein ThiS	1	1	173	173	173
group_4511	mannht.fa.ltag_04091	DL-methionine transporter ATP-binding subunit	1	1	182	182	182
group_4512	mannht.fa.ltag_04099	hypothetical protein	1	1	203	203	203
group_4513	mannht.fa.ltag_04194	hypothetical protein	1	1	194	194	194
intA_2	mannht.fa.ltag_04259	Prophage CP4-57 integrase	1	1	1262	1262	1262
group_4516	mannht.fa.ltag_04261	hypothetical protein	1	1	827	827	827
group_4517	mannht.fa.ltag_04262	hypothetical protein	1	1	290	290	290
group_4518	mannht.fa.ltag_04263	hypothetical protein	1	1	539	539	539
group_4519	mannht.fa.ltag_04264	hypothetical protein	1	1	344	344	344
group_4520	mannht.fa.ltag_04265	hypothetical protein	1	1	800	800	800
group_4521	mannht.fa.ltag_04266	hypothetical protein	1	1	1691	1691	1691
group_4522	mannht.fa.ltag_04267	putative transcriptional regulator	1	1	215	215	215
group_4523	mannht.fa.ltag_04268	hypothetical protein	1	1	623	623	623
group_4524	mannht.fa.ltag_04269	hypothetical protein	1	1	266	266	266
group_4525	mannht.fa.ltag_04270	DNA repair protein RadC	1	1	479	479	479
group_4528	mannht.fa.ltag_04273	hypothetical protein	1	1	833	833	833
group_4529	mannht.fa.ltag_04274	transcriptional regulator, y4mF family	1	1	797	797	797
group_4530	mannht.fa.ltag_04301	EcoKI restriction-modification system protein HsdS	1	1	1733	1733	1733
haeIIIM	mannht.fa.ltag_04260	Modification methylase HaeIII	1	1	1124	1124	1124
pipB2_1	mannht.fa.ltag_02281	Type III effector pipB2	1	1	452	452	452
wapA_2	mannht.fa.ltag_01989	Cell wall-associated polypeptide CWBP200	1	1	356	356	356
yfjZ	mannht.fa.ltag_04271	Putative antitoxin YfjZ	1	1	335	335	335
ykfI	mannht.fa.ltag_04272	Toxin YkfI	1	1	338	338	338

[truncated: 4 more sheets: Ohio, Tennessee, Typhimu, Worthington]
